# Supplementary material for: Integrating proteomic and phosphoproteomic data for pathway analysis in breast cancer
Source: BMC Syst Biol. 2018 Dec 21;12(Suppl 8):130. doi: 10.1186/s12918-018-0646-y (PMC6302460; doi:10.1186/s12918-018-0646-y)
Supplement: Supplementary file 1 — Table S1. The results of different pathway ranking methods. (XLSX 89 kb) [file 12918_2018_646_MOESM1_ESM.xlsx]

## Sheet: ORA_pro
Results of ORA method with proteomic data
	Pvalue	FDR	BH
hsa04080 Neuroactive ligand-receptor interaction	2.56007e-05	0.0064768	0.00647697
hsa04060 Cytokine-cytokine receptor interaction	8.33208e-05	0.0209916	0.0105401
hsa00534 Glycosaminoglycan biosynthesis - heparan sulfate / heparin	0.000201618	0.0506061	0.0170031
hsa00510 N-Glycan biosynthesis	0.00110701	0.275644	0.0560145
hsa03460 Fanconi anemia pathway	0.00105448	0.26362	0.0560145
hsa02010 ABC transporters	0.00342841	0.850245	0.133692
hsa05217 Basal cell carcinoma	0.00369898	0.913648	0.133692
hsa00563 Glycosylphosphatidylinositol(GPI)-anchor biosynthesis	0.00647622	1	0.154643
hsa04742 Taste transduction	0.00672361	1	0.154643
hsa04976 Bile secretion	0.00517938	1	0.154643
hsa05340 Primary immunodeficiency	0.00641024	1	0.154643
hsa00600 Sphingolipid metabolism	0.00855599	1	0.180389
hsa05032 Morphine addiction	0.0176279	1	0.343065
hsa04710 Circadian rhythm	0.0268475	1	0.485172
hsa04724 Glutamatergic synapse	0.0325156	1	0.54843
hsa04913 Ovarian steroidogenesis	0.03549	1	0.561186
hsa04550 Signaling pathways regulating pluripotency of stem cells	0.0437793	1	0.651539
hsa00010 Glycolysis / Gluconeogenesis	1	1	1
hsa00020 Citrate cycle (TCA cycle)	1	1	1
hsa00030 Pentose phosphate pathway	0.998089	1	1
hsa00040 Pentose and glucuronate interconversions	0.862397	1	1
hsa00051 Fructose and mannose metabolism	1	1	1
hsa00052 Galactose metabolism	0.913226	1	1
hsa00062 Fatty acid elongation	0.886044	1	1
hsa00071 Fatty acid degradation	0.999782	1	1
hsa00140 Steroid hormone biosynthesis	0.106161	1	1
hsa00190 Oxidative phosphorylation	0.999407	1	1
hsa00230 Purine metabolism	0.948278	1	1
hsa00240 Pyrimidine metabolism	0.99998	1	1
hsa00250 Alanine, aspartate and glutamate metabolism	0.643872	1	1
hsa00260 Glycine, serine and threonine metabolism	0.708444	1	1
hsa00270 Cysteine and methionine metabolism	0.995431	1	1
hsa00280 Valine, leucine and isoleucine degradation	0.998863	1	1
hsa00310 Lysine degradation	0.913055	1	1
hsa00330 Arginine and proline metabolism	0.998145	1	1
hsa00340 Histidine metabolism	0.922437	1	1
hsa00350 Tyrosine metabolism	1	1	1
hsa00380 Tryptophan metabolism	0.963758	1	1
hsa00410 beta-Alanine metabolism	0.987442	1	1
hsa00450 Selenocompound metabolism	1	1	1
hsa00480 Glutathione metabolism	0.999677	1	1
hsa00500 Starch and sucrose metabolism	0.996905	1	1
hsa00512 Mucin type O-Glycan biosynthesis	0.696863	1	1
hsa00514 Other types of O-glycan biosynthesis	0.0803261	1	1
hsa00520 Amino sugar and nucleotide sugar metabolism	0.99998	1	1
hsa00561 Glycerolipid metabolism	0.78939	1	1
hsa00562 Inositol phosphate metabolism	0.699624	1	1
hsa00564 Glycerophospholipid metabolism	0.137666	1	1
hsa00565 Ether lipid metabolism	0.268303	1	1
hsa00590 Arachidonic acid metabolism	0.675382	1	1
hsa00620 Pyruvate metabolism	0.998798	1	1
hsa00630 Glyoxylate and dicarboxylate metabolism	0.897396	1	1
hsa00640 Propanoate metabolism	1	1	1
hsa00650 Butanoate metabolism	0.991884	1	1
hsa00670 One carbon pool by folate	0.922437	1	1
hsa00760 Nicotinate and nicotinamide metabolism	1	1	1
hsa00770 Pantothenate and CoA biosynthesis	0.456718	1	1
hsa00790 Folate biosynthesis	0.430595	1	1
hsa00830 Retinol metabolism	0.833273	1	1
hsa00860 Porphyrin and chlorophyll metabolism	0.756429	1	1
hsa00900 Terpenoid backbone biosynthesis	0.833273	1	1
hsa00970 Aminoacyl-tRNA biosynthesis	0.999949	1	1
hsa00980 Metabolism of xenobiotics by cytochrome P450	0.991832	1	1
hsa00982 Drug metabolism - cytochrome P450	0.921419	1	1
hsa00983 Drug metabolism - other enzymes	0.957126	1	1
hsa01040 Biosynthesis of unsaturated fatty acids	0.972934	1	1
hsa01100 Metabolic pathways	0.999999	1	1
hsa01200 Carbon metabolism	1	1	1
hsa01210 2-Oxocarboxylic acid metabolism	0.862397	1	1
hsa01212 Fatty acid metabolism	0.998506	1	1
hsa01230 Biosynthesis of amino acids	0.999993	1	1
hsa03008 Ribosome biogenesis in eukaryotes	0.999986	1	1
hsa03010 Ribosome	1	1	1
hsa03013 RNA transport	1	1	1
hsa03015 mRNA surveillance pathway	0.999999	1	1
hsa03018 RNA degradation	0.997288	1	1
hsa03020 RNA polymerase	0.996905	1	1
hsa03022 Basal transcription factors	0.884494	1	1
hsa03030 DNA replication	0.89596	1	1
hsa03040 Spliceosome	1	1	1
hsa03050 Proteasome	1	1	1
hsa03060 Protein export	0.991884	1	1
hsa03320 PPAR signaling pathway	0.915874	1	1
hsa03410 Base excision repair	0.895154	1	1
hsa03420 Nucleotide excision repair	0.962532	1	1
hsa03430 Mismatch repair	0.476746	1	1
hsa03440 Homologous recombination	0.0723807	1	1
hsa04010 MAPK signaling pathway	0.997149	1	1
hsa04012 ErbB signaling pathway	0.999663	1	1
hsa04014 Ras signaling pathway	0.968619	1	1
hsa04015 Rap1 signaling pathway	0.935266	1	1
hsa04020 Calcium signaling pathway	0.591833	1	1
hsa04022 cGMP-PKG signaling pathway	0.813749	1	1
hsa04024 cAMP signaling pathway	0.0834666	1	1
hsa04062 Chemokine signaling pathway	0.989172	1	1
hsa04064 NF-kappa B signaling pathway	0.976637	1	1
hsa04066 HIF-1 signaling pathway	0.991734	1	1
hsa04068 FoxO signaling pathway	0.922206	1	1
hsa04070 Phosphatidylinositol signaling system	0.944792	1	1
hsa04071 Sphingolipid signaling pathway	0.983812	1	1
hsa04110 Cell cycle	0.353302	1	1
hsa04114 Oocyte meiosis	0.181999	1	1
hsa04115 p53 signaling pathway	0.482904	1	1
hsa04120 Ubiquitin mediated proteolysis	0.981041	1	1
hsa04130 SNARE interactions in vesicular transport	0.909837	1	1
hsa04140 Regulation of autophagy	0.999736	1	1
hsa04141 Protein processing in endoplasmic reticulum	0.996315	1	1
hsa04142 Lysosome	0.994882	1	1
hsa04144 Endocytosis	1	1	1
hsa04145 Phagosome	0.999996	1	1
hsa04146 Peroxisome	0.699332	1	1
hsa04150 mTOR signaling pathway	0.996385	1	1
hsa04151 PI3K-Akt signaling pathway	0.999163	1	1
hsa04152 AMPK signaling pathway	0.999839	1	1
hsa04210 Apoptosis	0.99229	1	1
hsa04260 Cardiac muscle contraction	0.482904	1	1
hsa04261 Adrenergic signaling in cardiomyocytes	0.587342	1	1
hsa04270 Vascular smooth muscle contraction	0.700149	1	1
hsa04310 Wnt signaling pathway	0.612132	1	1
hsa04330 Notch signaling pathway	0.428825	1	1
hsa04340 Hedgehog signaling pathway	0.358646	1	1
hsa04350 TGF-beta signaling pathway	0.923317	1	1
hsa04360 Axon guidance	0.715687	1	1
hsa04370 VEGF signaling pathway	0.993711	1	1
hsa04380 Osteoclast differentiation	0.99624	1	1
hsa04390 Hippo signaling pathway	0.842754	1	1
hsa04510 Focal adhesion	1	1	1
hsa04512 ECM-receptor interaction	0.999247	1	1
hsa04514 Cell adhesion molecules (CAMs)	0.102726	1	1
hsa04520 Adherens junction	0.997708	1	1
hsa04530 Tight junction	0.999998	1	1
hsa04540 Gap junction	0.99567	1	1
hsa04610 Complement and coagulation cascades	0.999939	1	1
hsa04611 Platelet activation	0.935284	1	1
hsa04612 Antigen processing and presentation	0.981395	1	1
hsa04614 Renin-angiotensin system	1	1	1
hsa04620 Toll-like receptor signaling pathway	0.849113	1	1
hsa04621 NOD-like receptor signaling pathway	0.999791	1	1
hsa04622 RIG-I-like receptor signaling pathway	0.948179	1	1
hsa04623 Cytosolic DNA-sensing pathway	0.995431	1	1
hsa04630 Jak-STAT signaling pathway	0.85415	1	1
hsa04640 Hematopoietic cell lineage	0.75264	1	1
hsa04650 Natural killer cell mediated cytotoxicity	0.99806	1	1
hsa04660 T cell receptor signaling pathway	0.993728	1	1
hsa04662 B cell receptor signaling pathway	1	1	1
hsa04664 Fc epsilon RI signaling pathway	0.999728	1	1
hsa04666 Fc gamma R-mediated phagocytosis	0.999804	1	1
hsa04668 TNF signaling pathway	0.981634	1	1
hsa04670 Leukocyte transendothelial migration	0.999975	1	1
hsa04672 Intestinal immune network for IgA production	0.282909	1	1
hsa04713 Circadian entrainment	0.259636	1	1
hsa04720 Long-term potentiation	0.970837	1	1
hsa04721 Synaptic vesicle cycle	0.803578	1	1
hsa04722 Neurotrophin signaling pathway	0.994158	1	1
hsa04723 Retrograde endocannabinoid signaling	0.667958	1	1
hsa04725 Cholinergic synapse	0.699624	1	1
hsa04726 Serotonergic synapse	0.954687	1	1
hsa04727 GABAergic synapse	0.128491	1	1
hsa04728 Dopaminergic synapse	0.992795	1	1
hsa04730 Long-term depression	0.996455	1	1
hsa04740 Olfactory transduction	0.428825	1	1
hsa04750 Inflammatory mediator regulation of TRP channels	0.431063	1	1
hsa04810 Regulation of actin cytoskeleton	1	1	1
hsa04910 Insulin signaling pathway	0.999774	1	1
hsa04911 Insulin secretion	0.0963784	1	1
hsa04912 GnRH signaling pathway	0.759932	1	1
hsa04914 Progesterone-mediated oocyte maturation	0.119566	1	1
hsa04915 Estrogen signaling pathway	0.991323	1	1
hsa04916 Melanogenesis	0.351788	1	1
hsa04917 Prolactin signaling pathway	0.960982	1	1
hsa04918 Thyroid hormone synthesis	0.164579	1	1
hsa04919 Thyroid hormone signaling pathway	0.998522	1	1
hsa04920 Adipocytokine signaling pathway	0.996455	1	1
hsa04921 Oxytocin signaling pathway	0.826607	1	1
hsa04922 Glucagon signaling pathway	0.999955	1	1
hsa04930 Type II diabetes mellitus	0.895154	1	1
hsa04932 Non-alcoholic fatty liver disease (NAFLD)	0.990232	1	1
hsa04940 Type I diabetes mellitus	0.644348	1	1
hsa04960 Aldosterone-regulated sodium reabsorption	0.608545	1	1
hsa04961 Endocrine and other factor-regulated calcium reabsorption	0.869053	1	1
hsa04962 Vasopressin-regulated water reabsorption	0.996466	1	1
hsa04964 Proximal tubule bicarbonate reclamation	0.106161	1	1
hsa04966 Collecting duct acid secretion	0.936223	1	1
hsa04970 Salivary secretion	0.364367	1	1
hsa04971 Gastric acid secretion	0.23444	1	1
hsa04972 Pancreatic secretion	0.159101	1	1
hsa04973 Carbohydrate digestion and absorption	0.68056	1	1
hsa04974 Protein digestion and absorption	0.332705	1	1
hsa04978 Mineral absorption	0.106833	1	1
hsa05010 Alzheimer's disease	0.998474	1	1
hsa05012 Parkinson's disease	0.999881	1	1
hsa05014 Amyotrophic lateral sclerosis (ALS)	0.898366	1	1
hsa05016 Huntington's disease	0.999839	1	1
hsa05020 Prion diseases	0.909837	1	1
hsa05030 Cocaine addiction	0.644348	1	1
hsa05031 Amphetamine addiction	0.909472	1	1
hsa05034 Alcoholism	0.995541	1	1
hsa05100 Bacterial invasion of epithelial cells	0.999027	1	1
hsa05110 Vibrio cholerae infection	0.931948	1	1
hsa05120 Epithelial cell signaling in Helicobacter pylori infection	0.940716	1	1
hsa05130 Pathogenic Escherichia coli infection	0.999867	1	1
hsa05131 Shigellosis	0.977278	1	1
hsa05132 Salmonella infection	0.995536	1	1
hsa05133 Pertussis	0.989583	1	1
hsa05134 Legionellosis	0.982331	1	1
hsa05140 Leishmaniasis	0.965368	1	1
hsa05142 Chagas disease (American trypanosomiasis)	0.969555	1	1
hsa05143 African trypanosomiasis	0.994987	1	1
hsa05144 Malaria	0.608545	1	1
hsa05145 Toxoplasmosis	0.993728	1	1
hsa05146 Amoebiasis	0.999993	1	1
hsa05150 Staphylococcus aureus infection	0.996243	1	1
hsa05152 Tuberculosis	0.998069	1	1
hsa05160 Hepatitis C	0.998442	1	1
hsa05161 Hepatitis B	0.996468	1	1
hsa05162 Measles	0.997539	1	1
hsa05164 Influenza A	0.993212	1	1
hsa05166 HTLV-I infection	0.370838	1	1
hsa05168 Herpes simplex infection	0.968286	1	1
hsa05169 Epstein-Barr virus infection	0.999233	1	1
hsa05200 Pathways in cancer	0.939059	1	1
hsa05202 Transcriptional misregulation in cancer	0.211898	1	1
hsa05203 Viral carcinogenesis	0.996351	1	1
hsa05204 Chemical carcinogenesis	0.995431	1	1
hsa05205 Proteoglycans in cancer	0.891801	1	1
hsa05206 MicroRNAs in cancer	0.902534	1	1
hsa05210 Colorectal cancer	0.9694	1	1
hsa05211 Renal cell carcinoma	0.987325	1	1
hsa05212 Pancreatic cancer	0.998369	1	1
hsa05213 Endometrial cancer	0.981395	1	1
hsa05214 Glioma	0.999982	1	1
hsa05215 Prostate cancer	0.973111	1	1
hsa05216 Thyroid cancer	0.504999	1	1
hsa05218 Melanoma	0.994889	1	1
hsa05219 Bladder cancer	0.880736	1	1
hsa05220 Chronic myeloid leukemia	0.999909	1	1
hsa05221 Acute myeloid leukemia	0.925383	1	1
hsa05222 Small cell lung cancer	0.99086	1	1
hsa05223 Non-small cell lung cancer	0.999882	1	1
hsa05230 Central carbon metabolism in cancer	0.998447	1	1
hsa05231 Choline metabolism in cancer	0.989487	1	1
hsa05310 Asthma	0.244534	1	1
hsa05320 Autoimmune thyroid disease	0.204897	1	1
hsa05321 Inflammatory bowel disease (IBD)	0.644366	1	1
hsa05322 Systemic lupus erythematosus	0.999798	1	1
hsa05323 Rheumatoid arthritis	0.913055	1	1
hsa05330 Allograft rejection	0.521575	1	1
hsa05332 Graft-versus-host disease	0.686441	1	1
hsa05410 Hypertrophic cardiomyopathy (HCM)	0.948529	1	1
hsa05412 Arrhythmogenic right ventricular cardiomyopathy (ARVC)	0.723416	1	1
hsa05414 Dilated cardiomyopathy	0.555284	1	1
hsa05416 Viral myocarditis	0.996455	1	1
hsa01521 EGFR tyrosine kinase inhibitor resistance	0.999465	1	1

## Sheet: ORA_phos
Results of ORA method with phosphoproteomic data
	Pvalue	FDR	BH
hsa04621 NOD-like receptor signaling pathway	0.000306634	0.0631666	0.0631667
hsa04380 Osteoclast differentiation	0.000808537	0.16575	0.0832793
hsa04620 Toll-like receptor signaling pathway	0.00484144	0.987655	0.219454
hsa05134 Legionellosis	0.00532654	1	0.219454
hsa05164 Influenza A	0.00523197	1	0.219454
hsa04611 Platelet activation	0.00648772	1	0.222745
hsa05168 Herpes simplex infection	0.00795854	1	0.234208
hsa01521 EGFR tyrosine kinase inhibitor resistance	0.0102847	1	0.264831
hsa04010 MAPK signaling pathway	0.0155537	1	0.320406
hsa05410 Hypertrophic cardiomyopathy (HCM)	0.0153577	1	0.320406
hsa04144 Endocytosis	0.0228677	1	0.321397
hsa04510 Focal adhesion	0.0234027	1	0.321397
hsa04622 RIG-I-like receptor signaling pathway	0.0184337	1	0.321397
hsa04623 Cytosolic DNA-sensing pathway	0.0222755	1	0.321397
hsa04668 TNF signaling pathway	0.0207332	1	0.321397
hsa05132 Salmonella infection	0.0316237	1	0.407155
hsa04064 NF-kappa B signaling pathway	0.0397497	1	0.481673
hsa04210 Apoptosis	0.044501	1	0.500937
hsa05020 Prion diseases	0.0480023	1	0.500937
hsa05142 Chagas disease (American trypanosomiasis)	0.0486347	1	0.500937
hsa00520 Amino sugar and nucleotide sugar metabolism	0.0603481	1	0.518754
hsa04066 HIF-1 signaling pathway	0.0720152	1	0.518754
hsa04141 Protein processing in endoplasmic reticulum	0.060776	1	0.518754
hsa04340 Hedgehog signaling pathway	0.0755467	1	0.518754
hsa04664 Fc epsilon RI signaling pathway	0.057183	1	0.518754
hsa04666 Fc gamma R-mediated phagocytosis	0.0728634	1	0.518754
hsa04920 Adipocytokine signaling pathway	0.0688419	1	0.518754
hsa05160 Hepatitis C	0.0545324	1	0.518754
hsa05162 Measles	0.0733413	1	0.518754
hsa05200 Pathways in cancer	0.0638095	1	0.518754
hsa04660 T cell receptor signaling pathway	0.0882295	1	0.551703
hsa04921 Oxytocin signaling pathway	0.0873967	1	0.551703
hsa05140 Leishmaniasis	0.0883795	1	0.551703
hsa05203 Viral carcinogenesis	0.0942782	1	0.571215
hsa00230 Purine metabolism	0.111441	1	0.60914
hsa04722 Neurotrophin signaling pathway	0.111441	1	0.60914
hsa05231 Choline metabolism in cancer	0.106353	1	0.60914
hsa05412 Arrhythmogenic right ventricular cardiomyopathy (ARVC)	0.112366	1	0.60914
hsa03022 Basal transcription factors	0.124543	1	0.610852
hsa04630 Jak-STAT signaling pathway	0.117191	1	0.610852
hsa05161 Hepatitis B	0.119644	1	0.610852
hsa05169 Epstein-Barr virus infection	0.123017	1	0.610852
hsa05131 Shigellosis	0.142845	1	0.668775
hsa05133 Pertussis	0.141413	1	0.668775
hsa04120 Ubiquitin mediated proteolysis	0.157672	1	0.709084
hsa05414 Dilated cardiomyopathy	0.158339	1	0.709084
hsa05145 Toxoplasmosis	0.181357	1	0.794883
hsa04512 ECM-receptor interaction	0.194667	1	0.802026
hsa04670 Leukocyte transendothelial migration	0.189706	1	0.802026
hsa04710 Circadian rhythm	0.193361	1	0.802026
hsa05211 Renal cell carcinoma	0.204029	1	0.824118
hsa03018 RNA degradation	0.212981	1	0.843732
hsa05222 Small cell lung cancer	0.227273	1	0.883364
hsa04261 Adrenergic signaling in cardiomyocytes	0.24111	1	0.903066
hsa04350 TGF-beta signaling pathway	0.236736	1	0.903066
hsa03460 Fanconi anemia pathway	0.263795	1	0.936926
hsa04068 FoxO signaling pathway	0.262886	1	0.936926
hsa05032 Morphine addiction	0.263795	1	0.936926
hsa03013 RNA transport	0.28155	1	0.970641
hsa05223 Non-small cell lung cancer	0.282711	1	0.970641
hsa00010 Glycolysis / Gluconeogenesis	0.885613	1	0.999948
hsa00020 Citrate cycle (TCA cycle)	0.690143	1	0.999948
hsa00030 Pentose phosphate pathway	0.836828	1	0.999948
hsa00051 Fructose and mannose metabolism	0.922587	1	0.999948
hsa00071 Fatty acid degradation	0.699826	1	0.999948
hsa00190 Oxidative phosphorylation	0.997904	1	0.999948
hsa00240 Pyrimidine metabolism	0.409876	1	0.999948
hsa00250 Alanine, aspartate and glutamate metabolism	0.974863	1	0.999948
hsa00260 Glycine, serine and threonine metabolism	0.690143	1	0.999948
hsa00270 Cysteine and methionine metabolism	0.964197	1	0.999948
hsa00280 Valine, leucine and isoleucine degradation	0.999948	1	0.999948
hsa00310 Lysine degradation	0.64388	1	0.999948
hsa00330 Arginine and proline metabolism	0.623182	1	0.999948
hsa00480 Glutathione metabolism	0.8411	1	0.999948
hsa00500 Starch and sucrose metabolism	0.978591	1	0.999948
hsa00561 Glycerolipid metabolism	0.886291	1	0.999948
hsa00562 Inositol phosphate metabolism	0.406501	1	0.999948
hsa00564 Glycerophospholipid metabolism	0.972417	1	0.999948
hsa00620 Pyruvate metabolism	0.608331	1	0.999948
hsa00640 Propanoate metabolism	0.987699	1	0.999948
hsa00970 Aminoacyl-tRNA biosynthesis	0.671708	1	0.999948
hsa00980 Metabolism of xenobiotics by cytochrome P450	0.67975	1	0.999948
hsa01100 Metabolic pathways	0.997323	1	0.999948
hsa01200 Carbon metabolism	0.98199	1	0.999948
hsa01212 Fatty acid metabolism	0.771955	1	0.999948
hsa01230 Biosynthesis of amino acids	0.81176	1	0.999948
hsa02010 ABC transporters	0.974863	1	0.999948
hsa03008 Ribosome biogenesis in eukaryotes	0.723733	1	0.999948
hsa03010 Ribosome	0.801471	1	0.999948
hsa03015 mRNA surveillance pathway	0.940269	1	0.999948
hsa03030 DNA replication	0.978377	1	0.999948
hsa03040 Spliceosome	0.505646	1	0.999948
hsa03050 Proteasome	0.733178	1	0.999948
hsa03320 PPAR signaling pathway	0.740463	1	0.999948
hsa03410 Base excision repair	0.886291	1	0.999948
hsa03420 Nucleotide excision repair	0.975023	1	0.999948
hsa03430 Mismatch repair	0.978591	1	0.999948
hsa03440 Homologous recombination	0.562791	1	0.999948
hsa04012 ErbB signaling pathway	0.6533	1	0.999948
hsa04014 Ras signaling pathway	0.371894	1	0.999948
hsa04015 Rap1 signaling pathway	0.651218	1	0.999948
hsa04020 Calcium signaling pathway	0.678795	1	0.999948
hsa04022 cGMP-PKG signaling pathway	0.846345	1	0.999948
hsa04024 cAMP signaling pathway	0.44853	1	0.999948
hsa04060 Cytokine-cytokine receptor interaction	0.781043	1	0.999948
hsa04062 Chemokine signaling pathway	0.379417	1	0.999948
hsa04070 Phosphatidylinositol signaling system	0.562482	1	0.999948
hsa04071 Sphingolipid signaling pathway	0.403168	1	0.999948
hsa04110 Cell cycle	0.632065	1	0.999948
hsa04114 Oocyte meiosis	0.60469	1	0.999948
hsa04115 p53 signaling pathway	0.358348	1	0.999948
hsa04130 SNARE interactions in vesicular transport	0.660873	1	0.999948
hsa04140 Regulation of autophagy	0.925524	1	0.999948
hsa04142 Lysosome	0.957626	1	0.999948
hsa04145 Phagosome	0.946525	1	0.999948
hsa04146 Peroxisome	0.890867	1	0.999948
hsa04150 mTOR signaling pathway	0.707487	1	0.999948
hsa04151 PI3K-Akt signaling pathway	0.324229	1	0.999948
hsa04152 AMPK signaling pathway	0.359345	1	0.999948
hsa04260 Cardiac muscle contraction	0.690143	1	0.999948
hsa04270 Vascular smooth muscle contraction	0.516359	1	0.999948
hsa04310 Wnt signaling pathway	0.670609	1	0.999948
hsa04330 Notch signaling pathway	0.946174	1	0.999948
hsa04360 Axon guidance	0.981555	1	0.999948
hsa04370 VEGF signaling pathway	0.777976	1	0.999948
hsa04390 Hippo signaling pathway	0.399896	1	0.999948
hsa04514 Cell adhesion molecules (CAMs)	0.788618	1	0.999948
hsa04520 Adherens junction	0.31797	1	0.999948
hsa04530 Tight junction	0.344099	1	0.999948
hsa04540 Gap junction	0.603526	1	0.999948
hsa04550 Signaling pathways regulating pluripotency of stem cells	0.55248	1	0.999948
hsa04610 Complement and coagulation cascades	0.396971	1	0.999948
hsa04612 Antigen processing and presentation	0.946174	1	0.999948
hsa04640 Hematopoietic cell lineage	0.525986	1	0.999948
hsa04650 Natural killer cell mediated cytotoxicity	0.439943	1	0.999948
hsa04662 B cell receptor signaling pathway	0.391822	1	0.999948
hsa04713 Circadian entrainment	0.429924	1	0.999948
hsa04720 Long-term potentiation	0.916899	1	0.999948
hsa04721 Synaptic vesicle cycle	0.799058	1	0.999948
hsa04723 Retrograde endocannabinoid signaling	0.827366	1	0.999948
hsa04724 Glutamatergic synapse	0.788618	1	0.999948
hsa04725 Cholinergic synapse	0.393984	1	0.999948
hsa04726 Serotonergic synapse	0.803384	1	0.999948
hsa04727 GABAergic synapse	0.578875	1	0.999948
hsa04728 Dopaminergic synapse	0.723733	1	0.999948
hsa04730 Long-term depression	0.620423	1	0.999948
hsa04740 Olfactory transduction	0.504588	1	0.999948
hsa04750 Inflammatory mediator regulation of TRP channels	0.63266	1	0.999948
hsa04810 Regulation of actin cytoskeleton	0.299803	1	0.999948
hsa04910 Insulin signaling pathway	0.607527	1	0.999948
hsa04911 Insulin secretion	0.671708	1	0.999948
hsa04912 GnRH signaling pathway	0.680075	1	0.999948
hsa04913 Ovarian steroidogenesis	0.771955	1	0.999948
hsa04914 Progesterone-mediated oocyte maturation	0.360941	1	0.999948
hsa04915 Estrogen signaling pathway	0.876273	1	0.999948
hsa04916 Melanogenesis	0.664784	1	0.999948
hsa04917 Prolactin signaling pathway	0.469075	1	0.999948
hsa04918 Thyroid hormone synthesis	0.760402	1	0.999948
hsa04919 Thyroid hormone signaling pathway	0.788884	1	0.999948
hsa04922 Glucagon signaling pathway	0.955231	1	0.999948
hsa04930 Type II diabetes mellitus	0.608331	1	0.999948
hsa04932 Non-alcoholic fatty liver disease (NAFLD)	0.493976	1	0.999948
hsa04960 Aldosterone-regulated sodium reabsorption	0.504588	1	0.999948
hsa04961 Endocrine and other factor-regulated calcium reabsorption	0.8411	1	0.999948
hsa04962 Vasopressin-regulated water reabsorption	0.978377	1	0.999948
hsa04970 Salivary secretion	0.585575	1	0.999948
hsa04971 Gastric acid secretion	0.803384	1	0.999948
hsa04972 Pancreatic secretion	0.981453	1	0.999948
hsa04974 Protein digestion and absorption	0.771955	1	0.999948
hsa04976 Bile secretion	0.623182	1	0.999948
hsa04978 Mineral absorption	0.421593	1	0.999948
hsa05010 Alzheimer's disease	0.999499	1	0.999948
hsa05012 Parkinson's disease	0.985543	1	0.999948
hsa05014 Amyotrophic lateral sclerosis (ALS)	0.885613	1	0.999948
hsa05016 Huntington's disease	0.915959	1	0.999948
hsa05030 Cocaine addiction	0.525986	1	0.999948
hsa05031 Amphetamine addiction	0.944353	1	0.999948
hsa05034 Alcoholism	0.919854	1	0.999948
hsa05100 Bacterial invasion of epithelial cells	0.332399	1	0.999948
hsa05110 Vibrio cholerae infection	0.607536	1	0.999948
hsa05120 Epithelial cell signaling in Helicobacter pylori infection	0.541322	1	0.999948
hsa05130 Pathogenic Escherichia coli infection	0.700476	1	0.999948
hsa05143 African trypanosomiasis	0.9331	1	0.999948
hsa05144 Malaria	0.987699	1	0.999948
hsa05146 Amoebiasis	0.526888	1	0.999948
hsa05152 Tuberculosis	0.793698	1	0.999948
hsa05166 HTLV-I infection	0.308874	1	0.999948
hsa05202 Transcriptional misregulation in cancer	0.968271	1	0.999948
hsa05205 Proteoglycans in cancer	0.552295	1	0.999948
hsa05206 MicroRNAs in cancer	0.854385	1	0.999948
hsa05210 Colorectal cancer	0.783395	1	0.999948
hsa05212 Pancreatic cancer	0.893606	1	0.999948
hsa05213 Endometrial cancer	0.692368	1	0.999948
hsa05214 Glioma	0.732345	1	0.999948
hsa05215 Prostate cancer	0.403168	1	0.999948
hsa05216 Thyroid cancer	0.562791	1	0.999948
hsa05217 Basal cell carcinoma	0.699826	1	0.999948
hsa05218 Melanoma	0.887328	1	0.999948
hsa05219 Bladder cancer	0.920603	1	0.999948
hsa05220 Chronic myeloid leukemia	0.80778	1	0.999948
hsa05221 Acute myeloid leukemia	0.344893	1	0.999948
hsa05230 Central carbon metabolism in cancer	0.717187	1	0.999948
hsa05322 Systemic lupus erythematosus	0.469011	1	0.999948
hsa05323 Rheumatoid arthritis	0.996128	1	0.999948
hsa05340 Primary immunodeficiency	0.393895	1	0.999948
hsa05416 Viral myocarditis	0.526154	1	0.999948

## Sheet: ORA_int
Results of ORA method with integrated information
	Pvalue	FDR	BH
hsa03460 Fanconi anemia pathway	0.00393137	0.986773	0.256213
hsa04611 Platelet activation	0.0040508	1	0.256213
hsa04620 Toll-like receptor signaling pathway	0.00237737	0.601474	0.256213
hsa04710 Circadian rhythm	0.00292105	0.736104	0.256213
hsa04064 NF-kappa B signaling pathway	0.00693532	1	0.294888
hsa04668 TNF signaling pathway	0.00783189	1	0.294888
hsa05168 Herpes simplex infection	0.00815897	1	0.294888
hsa03440 Homologous recombination	0.0166424	1	0.409064
hsa04380 Osteoclast differentiation	0.0166005	1	0.409064
hsa04621 NOD-like receptor signaling pathway	0.0210191	1	0.409064
hsa04622 RIG-I-like receptor signaling pathway	0.0192876	1	0.409064
hsa04914 Progesterone-mediated oocyte maturation	0.0200935	1	0.409064
hsa05340 Primary immunodeficiency	0.0152305	1	0.409064
hsa05134 Legionellosis	0.0273826	1	0.494843
hsa05164 Influenza A	0.0335958	1	0.566649
hsa04630 Jak-STAT signaling pathway	0.0390571	1	0.61759
hsa04114 Oocyte meiosis	0.0453588	1	0.637543
hsa04550 Signaling pathways regulating pluripotency of stem cells	0.0449501	1	0.637543
hsa04976 Bile secretion	0.053325	1	0.710064
hsa04010 MAPK signaling pathway	0.0921929	1	0.945158
hsa04110 Cell cycle	0.093395	1	0.945158
hsa04660 T cell receptor signaling pathway	0.0805769	1	0.945158
hsa04722 Neurotrophin signaling pathway	0.0844518	1	0.945158
hsa04921 Oxytocin signaling pathway	0.0931418	1	0.945158
hsa05032 Morphine addiction	0.0767312	1	0.945158
hsa03022 Basal transcription factors	0.101128	1	0.98248
hsa04913 Ovarian steroidogenesis	0.10485	1	0.98248
hsa00010 Glycolysis / Gluconeogenesis	0.999994	1	1
hsa00020 Citrate cycle (TCA cycle)	0.987147	1	1
hsa00030 Pentose phosphate pathway	0.996773	1	1
hsa00040 Pentose and glucuronate interconversions	0.870372	1	1
hsa00051 Fructose and mannose metabolism	0.998552	1	1
hsa00052 Galactose metabolism	0.873091	1	1
hsa00062 Fatty acid elongation	0.991812	1	1
hsa00071 Fatty acid degradation	0.998101	1	1
hsa00140 Steroid hormone biosynthesis	0.801376	1	1
hsa00190 Oxidative phosphorylation	1	1	1
hsa00230 Purine metabolism	0.706404	1	1
hsa00240 Pyrimidine metabolism	0.997059	1	1
hsa00250 Alanine, aspartate and glutamate metabolism	0.962952	1	1
hsa00260 Glycine, serine and threonine metabolism	0.846697	1	1
hsa00270 Cysteine and methionine metabolism	0.99465	1	1
hsa00280 Valine, leucine and isoleucine degradation	1	1	1
hsa00310 Lysine degradation	0.813603	1	1
hsa00330 Arginine and proline metabolism	0.976803	1	1
hsa00340 Histidine metabolism	0.988158	1	1
hsa00350 Tyrosine metabolism	0.993853	1	1
hsa00380 Tryptophan metabolism	0.991525	1	1
hsa00410 beta-Alanine metabolism	0.998007	1	1
hsa00450 Selenocompound metabolism	0.951176	1	1
hsa00480 Glutathione metabolism	0.998933	1	1
hsa00500 Starch and sucrose metabolism	0.997712	1	1
hsa00510 N-Glycan biosynthesis	0.19164	1	1
hsa00512 Mucin type O-Glycan biosynthesis	0.991812	1	1
hsa00514 Other types of O-glycan biosynthesis	0.537954	1	1
hsa00520 Amino sugar and nucleotide sugar metabolism	0.951535	1	1
hsa00534 Glycosaminoglycan biosynthesis - heparan sulfate / heparin	0.173944	1	1
hsa00561 Glycerolipid metabolism	0.967403	1	1
hsa00562 Inositol phosphate metabolism	0.217324	1	1
hsa00563 Glycosylphosphatidylinositol(GPI)-anchor biosynthesis	0.337516	1	1
hsa00564 Glycerophospholipid metabolism	0.954569	1	1
hsa00565 Ether lipid metabolism	0.808948	1	1
hsa00590 Arachidonic acid metabolism	0.950772	1	1
hsa00600 Sphingolipid metabolism	0.624719	1	1
hsa00620 Pyruvate metabolism	0.999513	1	1
hsa00630 Glyoxylate and dicarboxylate metabolism	0.987115	1	1
hsa00640 Propanoate metabolism	0.999995	1	1
hsa00650 Butanoate metabolism	0.999999	1	1
hsa00670 One carbon pool by folate	0.961427	1	1
hsa00760 Nicotinate and nicotinamide metabolism	0.94681	1	1
hsa00770 Pantothenate and CoA biosynthesis	0.801376	1	1
hsa00790 Folate biosynthesis	0.287627	1	1
hsa00830 Retinol metabolism	0.984191	1	1
hsa00860 Porphyrin and chlorophyll metabolism	0.546707	1	1
hsa00900 Terpenoid backbone biosynthesis	0.953975	1	1
hsa00970 Aminoacyl-tRNA biosynthesis	0.957696	1	1
hsa00980 Metabolism of xenobiotics by cytochrome P450	0.997586	1	1
hsa00982 Drug metabolism - cytochrome P450	0.999227	1	1
hsa00983 Drug metabolism - other enzymes	0.707983	1	1
hsa01040 Biosynthesis of unsaturated fatty acids	0.870372	1	1
hsa01100 Metabolic pathways	1	1	1
hsa01200 Carbon metabolism	1	1	1
hsa01210 2-Oxocarboxylic acid metabolism	0.951176	1	1
hsa01212 Fatty acid metabolism	0.997586	1	1
hsa01230 Biosynthesis of amino acids	0.99882	1	1
hsa02010 ABC transporters	0.42324	1	1
hsa03008 Ribosome biogenesis in eukaryotes	0.902423	1	1
hsa03010 Ribosome	1	1	1
hsa03013 RNA transport	0.581632	1	1
hsa03015 mRNA surveillance pathway	0.995315	1	1
hsa03018 RNA degradation	0.973912	1	1
hsa03020 RNA polymerase	0.99949	1	1
hsa03030 DNA replication	0.967403	1	1
hsa03040 Spliceosome	0.842956	1	1
hsa03050 Proteasome	0.752053	1	1
hsa03060 Protein export	0.287627	1	1
hsa03320 PPAR signaling pathway	0.920319	1	1
hsa03410 Base excision repair	0.808948	1	1
hsa03420 Nucleotide excision repair	0.968843	1	1
hsa03430 Mismatch repair	0.837586	1	1
hsa04012 ErbB signaling pathway	0.815741	1	1
hsa04014 Ras signaling pathway	0.650498	1	1
hsa04015 Rap1 signaling pathway	0.384204	1	1
hsa04020 Calcium signaling pathway	0.830388	1	1
hsa04022 cGMP-PKG signaling pathway	0.770531	1	1
hsa04024 cAMP signaling pathway	0.118313	1	1
hsa04060 Cytokine-cytokine receptor interaction	0.354588	1	1
hsa04062 Chemokine signaling pathway	0.49486	1	1
hsa04066 HIF-1 signaling pathway	0.372888	1	1
hsa04068 FoxO signaling pathway	0.221386	1	1
hsa04070 Phosphatidylinositol signaling system	0.376297	1	1
hsa04071 Sphingolipid signaling pathway	0.806036	1	1
hsa04080 Neuroactive ligand-receptor interaction	0.217638	1	1
hsa04115 p53 signaling pathway	0.454051	1	1
hsa04120 Ubiquitin mediated proteolysis	0.246122	1	1
hsa04130 SNARE interactions in vesicular transport	0.480615	1	1
hsa04140 Regulation of autophagy	0.987472	1	1
hsa04141 Protein processing in endoplasmic reticulum	0.483783	1	1
hsa04142 Lysosome	1	1	1
hsa04144 Endocytosis	0.125242	1	1
hsa04145 Phagosome	0.999978	1	1
hsa04146 Peroxisome	0.860537	1	1
hsa04150 mTOR signaling pathway	0.737579	1	1
hsa04151 PI3K-Akt signaling pathway	0.852099	1	1
hsa04152 AMPK signaling pathway	0.773586	1	1
hsa04210 Apoptosis	0.524668	1	1
hsa04260 Cardiac muscle contraction	0.985529	1	1
hsa04261 Adrenergic signaling in cardiomyocytes	0.508728	1	1
hsa04270 Vascular smooth muscle contraction	0.267309	1	1
hsa04310 Wnt signaling pathway	0.854353	1	1
hsa04330 Notch signaling pathway	0.270458	1	1
hsa04340 Hedgehog signaling pathway	0.245734	1	1
hsa04350 TGF-beta signaling pathway	0.454051	1	1
hsa04360 Axon guidance	0.97758	1	1
hsa04370 VEGF signaling pathway	0.842025	1	1
hsa04390 Hippo signaling pathway	0.472592	1	1
hsa04510 Focal adhesion	0.759415	1	1
hsa04512 ECM-receptor interaction	0.973912	1	1
hsa04514 Cell adhesion molecules (CAMs)	0.746042	1	1
hsa04520 Adherens junction	0.337551	1	1
hsa04530 Tight junction	0.935338	1	1
hsa04540 Gap junction	0.822838	1	1
hsa04610 Complement and coagulation cascades	0.999746	1	1
hsa04612 Antigen processing and presentation	0.999935	1	1
hsa04614 Renin-angiotensin system	0.986131	1	1
hsa04623 Cytosolic DNA-sensing pathway	0.498433	1	1
hsa04640 Hematopoietic cell lineage	0.966224	1	1
hsa04650 Natural killer cell mediated cytotoxicity	0.847413	1	1
hsa04662 B cell receptor signaling pathway	0.757429	1	1
hsa04664 Fc epsilon RI signaling pathway	0.218849	1	1
hsa04666 Fc gamma R-mediated phagocytosis	0.285161	1	1
hsa04670 Leukocyte transendothelial migration	0.670722	1	1
hsa04672 Intestinal immune network for IgA production	0.96946	1	1
hsa04713 Circadian entrainment	0.206722	1	1
hsa04720 Long-term potentiation	0.958578	1	1
hsa04721 Synaptic vesicle cycle	0.782597	1	1
hsa04723 Retrograde endocannabinoid signaling	0.998303	1	1
hsa04724 Glutamatergic synapse	0.444247	1	1
hsa04725 Cholinergic synapse	0.671491	1	1
hsa04726 Serotonergic synapse	0.978295	1	1
hsa04727 GABAergic synapse	0.622625	1	1
hsa04728 Dopaminergic synapse	0.985701	1	1
hsa04730 Long-term depression	0.945665	1	1
hsa04740 Olfactory transduction	0.405371	1	1
hsa04742 Taste transduction	0.140547	1	1
hsa04750 Inflammatory mediator regulation of TRP channels	0.28098	1	1
hsa04810 Regulation of actin cytoskeleton	0.759775	1	1
hsa04910 Insulin signaling pathway	0.737579	1	1
hsa04911 Insulin secretion	0.283301	1	1
hsa04912 GnRH signaling pathway	0.43813	1	1
hsa04915 Estrogen signaling pathway	0.876419	1	1
hsa04916 Melanogenesis	0.521511	1	1
hsa04917 Prolactin signaling pathway	0.289774	1	1
hsa04918 Thyroid hormone synthesis	0.206046	1	1
hsa04919 Thyroid hormone signaling pathway	0.773586	1	1
hsa04920 Adipocytokine signaling pathway	0.24561	1	1
hsa04922 Glucagon signaling pathway	0.997542	1	1
hsa04930 Type II diabetes mellitus	0.808948	1	1
hsa04932 Non-alcoholic fatty liver disease (NAFLD)	0.996788	1	1
hsa04940 Type I diabetes mellitus	0.907359	1	1
hsa04960 Aldosterone-regulated sodium reabsorption	0.405371	1	1
hsa04961 Endocrine and other factor-regulated calcium reabsorption	0.786086	1	1
hsa04962 Vasopressin-regulated water reabsorption	0.98775	1	1
hsa04964 Proximal tubule bicarbonate reclamation	0.635756	1	1
hsa04966 Collecting duct acid secretion	0.931747	1	1
hsa04970 Salivary secretion	0.307586	1	1
hsa04971 Gastric acid secretion	0.343975	1	1
hsa04972 Pancreatic secretion	0.865756	1	1
hsa04973 Carbohydrate digestion and absorption	0.761835	1	1
hsa04974 Protein digestion and absorption	0.820191	1	1
hsa04978 Mineral absorption	0.28004	1	1
hsa05010 Alzheimer's disease	1	1	1
hsa05012 Parkinson's disease	1	1	1
hsa05014 Amyotrophic lateral sclerosis (ALS)	0.920536	1	1
hsa05016 Huntington's disease	0.999999	1	1
hsa05020 Prion diseases	0.480615	1	1
hsa05030 Cocaine addiction	0.248937	1	1
hsa05031 Amphetamine addiction	0.950772	1	1
hsa05034 Alcoholism	0.998689	1	1
hsa05100 Bacterial invasion of epithelial cells	0.486929	1	1
hsa05110 Vibrio cholerae infection	0.368263	1	1
hsa05120 Epithelial cell signaling in Helicobacter pylori infection	0.349398	1	1
hsa05130 Pathogenic Escherichia coli infection	0.961087	1	1
hsa05131 Shigellosis	0.318314	1	1
hsa05132 Salmonella infection	0.32827	1	1
hsa05133 Pertussis	0.512244	1	1
hsa05140 Leishmaniasis	0.57165	1	1
hsa05142 Chagas disease (American trypanosomiasis)	0.711897	1	1
hsa05143 African trypanosomiasis	0.980029	1	1
hsa05144 Malaria	0.977416	1	1
hsa05145 Toxoplasmosis	0.83722	1	1
hsa05146 Amoebiasis	0.998983	1	1
hsa05150 Staphylococcus aureus infection	0.999971	1	1
hsa05152 Tuberculosis	0.996526	1	1
hsa05160 Hepatitis C	0.20186	1	1
hsa05161 Hepatitis B	0.136862	1	1
hsa05162 Measles	0.167064	1	1
hsa05166 HTLV-I infection	0.21873	1	1
hsa05169 Epstein-Barr virus infection	0.405888	1	1
hsa05200 Pathways in cancer	0.480797	1	1
hsa05202 Transcriptional misregulation in cancer	0.673367	1	1
hsa05203 Viral carcinogenesis	0.361018	1	1
hsa05204 Chemical carcinogenesis	0.999349	1	1
hsa05205 Proteoglycans in cancer	0.526431	1	1
hsa05206 MicroRNAs in cancer	0.392182	1	1
hsa05210 Colorectal cancer	0.944524	1	1
hsa05211 Renal cell carcinoma	0.42466	1	1
hsa05212 Pancreatic cancer	0.988577	1	1
hsa05213 Endometrial cancer	0.570355	1	1
hsa05214 Glioma	0.934833	1	1
hsa05215 Prostate cancer	0.400404	1	1
hsa05216 Thyroid cancer	0.411771	1	1
hsa05217 Basal cell carcinoma	0.347485	1	1
hsa05218 Melanoma	0.909347	1	1
hsa05219 Bladder cancer	0.910742	1	1
hsa05220 Chronic myeloid leukemia	0.902423	1	1
hsa05221 Acute myeloid leukemia	0.183683	1	1
hsa05222 Small cell lung cancer	0.403808	1	1
hsa05223 Non-small cell lung cancer	0.624332	1	1
hsa05230 Central carbon metabolism in cancer	0.958463	1	1
hsa05231 Choline metabolism in cancer	0.628234	1	1
hsa05310 Asthma	0.91177	1	1
hsa05320 Autoimmune thyroid disease	0.829176	1	1
hsa05321 Inflammatory bowel disease (IBD)	0.876927	1	1
hsa05322 Systemic lupus erythematosus	0.999995	1	1
hsa05323 Rheumatoid arthritis	0.999944	1	1
hsa05330 Allograft rejection	0.94681	1	1
hsa05332 Graft-versus-host disease	0.96946	1	1
hsa05410 Hypertrophic cardiomyopathy (HCM)	0.718993	1	1
hsa05412 Arrhythmogenic right ventricular cardiomyopathy (ARVC)	0.461075	1	1
hsa05414 Dilated cardiomyopathy	0.575399	1	1
hsa05416 Viral myocarditis	0.945665	1	1
hsa01521 EGFR tyrosine kinase inhibitor resistance	0.112583	1	1

## Sheet: GSEA_pro
Results of GSEA method with proteomic data
	Pvalue	FDR	BH
hsa00190 Oxidative phosphorylation	0	0.0284181	0
hsa00230 Purine metabolism	0	0.0301518	0
hsa00480 Glutathione metabolism	0	0.0141734	0
hsa00980 Metabolism of xenobiotics by cytochrome P450	0	0.00178237	0
hsa00982 Drug metabolism - cytochrome P450	0	0	0
hsa01100 Metabolic pathways	0	0.158848	0
hsa03010 Ribosome	0	0.0241662	0
hsa04062 Chemokine signaling pathway	0	0.0696472	0
hsa04142 Lysosome	0	0.0310316	0
hsa04151 PI3K-Akt signaling pathway	0	0.0369081	0
hsa04510 Focal adhesion	0	0.0858336	0
hsa04723 Retrograde endocannabinoid signaling	0	0.00244541	0
hsa04726 Serotonergic synapse	0	0.0310792	0
hsa04727 GABAergic synapse	0	0.0276519	0
hsa04728 Dopaminergic synapse	0	0.0298963	0
hsa04730 Long-term depression	0	0.01294	0
hsa04940 Type I diabetes mellitus	0	0	0
hsa04974 Protein digestion and absorption	0	0.00174672	0
hsa05016 Huntington's disease	0	0.0692986	0
hsa05032 Morphine addiction	0	0.00435547	0
hsa05164 Influenza A	0	0.0464325	0
hsa05310 Asthma	0	0	0
hsa05320 Autoimmune thyroid disease	0	0	0
hsa05330 Allograft rejection	0	0	0
hsa05332 Graft-versus-host disease	0	0	0
hsa00010 Glycolysis / Gluconeogenesis	0.0005	0.0269316	0.00351389
hsa00071 Fatty acid degradation	0.0005	0.0018299	0.00351389
hsa00280 Valine, leucine and isoleucine degradation	0.0005	0.0203482	0.00351389
hsa01200 Carbon metabolism	0.0005	0.071788	0.00351389
hsa04330 Notch signaling pathway	0.0005	0.0199192	0.00351389
hsa04512 ECM-receptor interaction	0.0005	0.0219089	0.00351389
hsa04550 Signaling pathways regulating pluripotency of stem cells	0.0005	0.0608858	0.00351389
hsa04724 Glutamatergic synapse	0.0005	0.0425203	0.00351389
hsa05166 HTLV-I infection	0.0005	0.108987	0.00351389
hsa05200 Pathways in cancer	0.0005	0.150326	0.00351389
hsa05204 Chemical carcinogenesis	0.0005	0.00865045	0.00351389
hsa05140 Leishmaniasis	0.001	0.03548	0.00683784
hsa00350 Tyrosine metabolism	0.0015	0.00902155	0.00843333
hsa04071 Sphingolipid signaling pathway	0.0015	0.0639274	0.00843333
hsa04380 Osteoclast differentiation	0.0015	0.0688577	0.00843333
hsa04610 Complement and coagulation cascades	0.0015	0.0421047	0.00843333
hsa04910 Insulin signaling pathway	0.0015	0.0867788	0.00843333
hsa04922 Glucagon signaling pathway	0.0015	0.0492077	0.00843333
hsa04978 Mineral absorption	0.0015	0.0152838	0.00843333
hsa05169 Epstein-Barr virus infection	0.0015	0.129463	0.00843333
hsa05162 Measles	0.002	0.069975	0.0105417
hsa05323 Rheumatoid arthritis	0.002	0.026647	0.0105417
hsa05410 Hypertrophic cardiomyopathy (HCM)	0.002	0.0455663	0.0105417
hsa00620 Pyruvate metabolism	0.0025	0.0230095	0.012402
hsa04961 Endocrine and other factor-regulated calcium reabsorption	0.0025	0.0263216	0.012402
hsa05145 Toxoplasmosis	0.0025	0.0534306	0.012402
hsa03050 Proteasome	0.003	0.0144729	0.0140556
hsa05218 Melanoma	0.003	0.0412312	0.0140556
hsa05414 Dilated cardiomyopathy	0.003	0.0462859	0.0140556
hsa03008 Ribosome biogenesis in eukaryotes	0.0035	0.0558356	0.0152672
hsa04080 Neuroactive ligand-receptor interaction	0.0035	0.0270183	0.0152672
hsa05168 Herpes simplex infection	0.0035	0.109653	0.0152672
hsa05230 Central carbon metabolism in cancer	0.0035	0.0482824	0.0152672
hsa00380 Tryptophan metabolism	0.0045	0.0314542	0.0186639
hsa04612 Antigen processing and presentation	0.0045	0.0536851	0.0186639
hsa05321 Inflammatory bowel disease (IBD)	0.0045	0.0311713	0.0186639
hsa04014 Ras signaling pathway	0.005	0.134683	0.0200794
hsa04672 Intestinal immune network for IgA production	0.005	0.0212221	0.0200794
hsa03018 RNA degradation	0.0055	0.0603725	0.0217422
hsa05150 Staphylococcus aureus infection	0.006	0.0478139	0.0233538
hsa00561 Glycerolipid metabolism	0.0065	0.038805	0.0241838
hsa03320 PPAR signaling pathway	0.0065	0.0489574	0.0241838
hsa04960 Aldosterone-regulated sodium reabsorption	0.0065	0.0258633	0.0241838
hsa00410 beta-Alanine metabolism	0.007	0.0270119	0.0245972
hsa04650 Natural killer cell mediated cytotoxicity	0.007	0.0734263	0.0245972
hsa04725 Cholinergic synapse	0.007	0.0610088	0.0245972
hsa04964 Proximal tubule bicarbonate reclamation	0.007	0.0176613	0.0245972
hsa00630 Glyoxylate and dicarboxylate metabolism	0.008	0.0262009	0.0269867
hsa04022 cGMP-PKG signaling pathway	0.008	0.0971976	0.0269867
hsa04152 AMPK signaling pathway	0.008	0.110508	0.0269867
hsa04540 Gap junction	0.0085	0.0862308	0.0282961
hsa05010 Alzheimer's disease	0.009	0.136437	0.0291923
hsa05215 Prostate cancer	0.009	0.0712429	0.0291923
hsa04917 Prolactin signaling pathway	0.0095	0.0515566	0.0304241
hsa05222 Small cell lung cancer	0.01	0.100938	0.031625
hsa04060 Cytokine-cytokine receptor interaction	0.0115	0.0690971	0.0354817
hsa05012 Parkinson's disease	0.0115	0.104693	0.0354817
hsa00340 Histidine metabolism	0.012	0.0220212	0.0365783
hsa00670 One carbon pool by folate	0.0135	0.0242745	0.0401824
hsa05142 Chagas disease (American trypanosomiasis)	0.0135	0.101016	0.0401824
hsa04915 Estrogen signaling pathway	0.014	0.0898472	0.0407126
hsa05206 MicroRNAs in cancer	0.014	0.138546	0.0407126
hsa04261 Adrenergic signaling in cardiomyocytes	0.0145	0.118324	0.0416875
hsa05211 Renal cell carcinoma	0.015	0.0756415	0.0426404
hsa04024 cAMP signaling pathway	0.0155	0.138685	0.0430934
hsa04664 Fc epsilon RI signaling pathway	0.0155	0.0768389	0.0430934
hsa04921 Oxytocin signaling pathway	0.016	0.13092	0.0435269
hsa05020 Prion diseases	0.016	0.0460928	0.0435269
hsa04973 Carbohydrate digestion and absorption	0.0165	0.0411104	0.0444096
hsa04720 Long-term potentiation	0.017	0.0695279	0.0448021
hsa04932 Non-alcoholic fatty liver disease (NAFLD)	0.017	0.138852	0.0448021
hsa04742 Taste transduction	0.0175	0.0303821	0.0456443
hsa04360 Axon guidance	0.018	0.161943	0.0464694
hsa04912 GnRH signaling pathway	0.019	0.101204	0.0485556
hsa01230 Biosynthesis of amino acids	0.0195	0.0901205	0.0488465
hsa04930 Type II diabetes mellitus	0.0195	0.046461	0.0488465
hsa01212 Fatty acid metabolism	0.02	0.0614191	0.0496078
hsa05212 Pancreatic cancer	0.021	0.109858	0.0515825
hsa00270 Cysteine and methionine metabolism	0.023	0.0701313	0.055419
hsa05160 Hepatitis C	0.023	0.131454	0.055419
hsa05161 Hepatitis B	0.0245	0.136863	0.0584764
hsa00534 Glycosaminoglycan biosynthesis - heparan sulfate / heparin	0.0265	0.977251	0.0620787
hsa04916 Melanogenesis	0.0265	0.0980857	0.0620787
hsa00020 Citrate cycle (TCA cycle)	0.027	0.0611492	0.0626697
hsa05221 Acute myeloid leukemia	0.028	0.0996818	0.0638198
hsa05223 Non-small cell lung cancer	0.028	0.099718	0.0638198
hsa00900 Terpenoid backbone biosynthesis	0.0295	0.0465793	0.0654693
hsa04068 FoxO signaling pathway	0.0295	0.147774	0.0654693
hsa05416 Viral myocarditis	0.0295	0.0952647	0.0654693
hsa04340 Hedgehog signaling pathway	0.03	0.0723884	0.066
hsa05412 Arrhythmogenic right ventricular cardiomyopathy (ARVC)	0.0305	0.0991763	0.0665216
hsa00240 Pyrimidine metabolism	0.0325	0.133044	0.0702778
hsa00052 Galactose metabolism	0.0335	0.0533375	0.0712227
hsa03020 RNA polymerase	0.0335	0.0535284	0.0712227
hsa03030 DNA replication	0.0345	0.0777443	0.071852
hsa03410 Base excision repair	0.0355	0.0689865	0.071852
hsa04260 Cardiac muscle contraction	0.0355	0.101571	0.071852
hsa04670 Leukocyte transendothelial migration	0.0355	0.143613	0.071852
hsa04918 Thyroid hormone synthesis	0.0355	0.0989531	0.071852
hsa05205 Proteoglycans in cancer	0.035	0.195933	0.071852
hsa00860 Porphyrin and chlorophyll metabolism	0.0365	0.0477983	0.0732897
hsa01210 2-Oxocarboxylic acid metabolism	0.0375	0.0394478	0.0741211
hsa04611 Platelet activation	0.0375	0.147599	0.0741211
hsa04012 ErbB signaling pathway	0.0385	0.14064	0.0755078
hsa04010 MAPK signaling pathway	0.039	0.243053	0.0759
hsa05210 Colorectal cancer	0.0405	0.131	0.0782176
hsa04310 Wnt signaling pathway	0.041	0.167807	0.0785833
hsa04970 Salivary secretion	0.0425	0.116915	0.0808459
hsa04370 VEGF signaling pathway	0.0435	0.108722	0.0815222
hsa04750 Inflammatory mediator regulation of TRP channels	0.0435	0.130162	0.0815222
hsa04066 HIF-1 signaling pathway	0.045	0.15123	0.0837132
hsa04640 Hematopoietic cell lineage	0.049	0.105597	0.0904891
hsa04210 Apoptosis	0.05	0.19417	0.0916667
hsa04914 Progesterone-mediated oocyte maturation	0.0505	0.14082	0.0919173
hsa03015 mRNA surveillance pathway	0.051	0.141428	0.0921643
hsa05133 Pertussis	0.0515	0.122467	0.0924078
hsa04972 Pancreatic secretion	0.0525	0.135595	0.0935387
hsa04721 Synaptic vesicle cycle	0.0565	0.101688	0.0999615
hsa05143 African trypanosomiasis	0.0615	0.0763008	0.108052
hsa04020 Calcium signaling pathway	0.063	0.194647	0.109171
hsa05220 Chronic myeloid leukemia	0.063	0.1475	0.109171
hsa04141 Protein processing in endoplasmic reticulum	0.0655	0.234223	0.111218
hsa04514 Cell adhesion molecules (CAMs)	0.0655	0.171598	0.111218
hsa04971 Gastric acid secretion	0.065	0.129999	0.111218
hsa04614 Renin-angiotensin system	0.068	0.0600353	0.114693
hsa03430 Mismatch repair	0.0695	0.0768846	0.116447
hsa03022 Basal transcription factors	0.073	0.122023	0.121507
hsa05146 Amoebiasis	0.0765	0.17005	0.1265
hsa05213 Endometrial cancer	0.0805	0.148287	0.13225
hsa04146 Peroxisome	0.0815	0.161788	0.133029
hsa04810 Regulation of actin cytoskeleton	0.0825	0.280616	0.133798
hsa04623 Cytosolic DNA-sensing pathway	0.089	0.138821	0.14342
hsa05214 Glioma	0.0915	0.166302	0.146516
hsa00260 Glycine, serine and threonine metabolism	0.0945	0.131491	0.150368
hsa04630 Jak-STAT signaling pathway	0.0965	0.167154	0.152591
hsa00500 Starch and sucrose metabolism	0.0975	0.101546	0.153214
hsa04713 Circadian entrainment	0.1045	0.195606	0.163201
hsa04015 Rap1 signaling pathway	0.106	0.280372	0.164528
hsa00830 Retinol metabolism	0.107	0.0975885	0.165067
hsa04920 Adipocytokine signaling pathway	0.1105	0.169547	0.169175
hsa05231 Choline metabolism in cancer	0.111	0.215936	0.169175
hsa04140 Regulation of autophagy	0.114	0.267468	0.172707
hsa00062 Fatty acid elongation	0.119	0.0974096	0.179208
hsa00250 Alanine, aspartate and glutamate metabolism	0.12	0.141971	0.179645
hsa01521 EGFR tyrosine kinase inhibitor resistance	0.1225	0.310469	0.182309
hsa04270 Vascular smooth muscle contraction	0.1285	0.228698	0.19012
hsa00760 Nicotinate and nicotinamide metabolism	0.13	0.129379	0.190847
hsa04390 Hippo signaling pathway	0.1305	0.255499	0.190847
hsa04722 Neurotrophin signaling pathway	0.152	0.293765	0.221011
hsa00051 Fructose and mannose metabolism	0.154	0.16748	0.22264
hsa00970 Aminoacyl-tRNA biosynthesis	0.164	0.203859	0.23575
hsa04662 B cell receptor signaling pathway	0.165	0.25521	0.235847
hsa04350 TGF-beta signaling pathway	0.167	0.22813	0.237365
hsa04064 NF-kappa B signaling pathway	0.1685	0.250299	0.238159
hsa04911 Insulin secretion	0.1735	0.228815	0.243864
hsa04621 NOD-like receptor signaling pathway	0.177	0.332301	0.247409
hsa05030 Cocaine addiction	0.179	0.166824	0.24747
hsa05132 Salmonella infection	0.1785	0.271126	0.24747
hsa05219 Bladder cancer	0.188	0.213626	0.2585
hsa00600 Sphingolipid metabolism	0.1915	0.195036	0.261889
hsa03420 Nucleotide excision repair	0.2025	0.230716	0.274647
hsa04620 Toll-like receptor signaling pathway	0.203	0.297138	0.274647
hsa00330 Arginine and proline metabolism	0.2125	0.23306	0.285971
hsa05144 Malaria	0.2165	0.226771	0.289812
hsa04520 Adherens junction	0.22	0.310511	0.290555
hsa04530 Tight junction	0.2205	0.361742	0.290555
hsa04919 Thyroid hormone signaling pathway	0.219	0.344863	0.290555
hsa00770 Pantothenate and CoA biosynthesis	0.224	0.195459	0.293637
hsa04144 Endocytosis	0.238	0.397613	0.310381
hsa05031 Amphetamine addiction	0.2405	0.277211	0.312033
hsa00562 Inositol phosphate metabolism	0.2445	0.323712	0.314003
hsa04666 Fc gamma R-mediated phagocytosis	0.2435	0.345156	0.314003
hsa05217 Basal cell carcinoma	0.251	0.279189	0.320722
hsa05152 Tuberculosis	0.2575	0.390431	0.327374
hsa04740 Olfactory transduction	0.2635	0.277844	0.333327
hsa04660 T cell receptor signaling pathway	0.2725	0.366573	0.342998
hsa00640 Propanoate metabolism	0.2815	0.292893	0.352216
hsa04070 Phosphatidylinositol signaling system	0.284	0.380842	0.352216
hsa05340 Primary immunodeficiency	0.284	0.285132	0.352216
hsa05322 Systemic lupus erythematosus	0.2875	0.365706	0.354817
hsa04668 TNF signaling pathway	0.2925	0.38962	0.359235
hsa00520 Amino sugar and nucleotide sugar metabolism	0.3045	0.358877	0.372167
hsa00650 Butanoate metabolism	0.3155	0.302309	0.383757
hsa05120 Epithelial cell signaling in Helicobacter pylori infection	0.3275	0.389687	0.396447
hsa03060 Protein export	0.37	0.402941	0.445762
hsa04110 Cell cycle	0.3725	0.456192	0.446647
hsa05014 Amyotrophic lateral sclerosis (ALS)	0.398	0.474066	0.474972
hsa02010 ABC transporters	0.4025	0.485564	0.478087
hsa04150 mTOR signaling pathway	0.41	0.493071	0.48472
hsa00140 Steroid hormone biosynthesis	0.4275	0.55173	0.500753
hsa04145 Phagosome	0.428	0.49312	0.500753
hsa05202 Transcriptional misregulation in cancer	0.4295	0.501063	0.500753
hsa04913 Ovarian steroidogenesis	0.4345	0.517909	0.504259
hsa05216 Thyroid cancer	0.4385	0.510778	0.506578
hsa04622 RIG-I-like receptor signaling pathway	0.473	0.56034	0.54395
hsa00510 N-Glycan biosynthesis	0.482	0.592142	0.551792
hsa05203 Viral carcinogenesis	0.4985	0.532627	0.56811
hsa04976 Bile secretion	0.502	0.646661	0.569534
hsa00040 Pentose and glucuronate interconversions	0.512	0.732965	0.577964
hsa00565 Ether lipid metabolism	0.514	0.651448	0.577964
hsa04966 Collecting duct acid secretion	0.5245	0.713612	0.587162
hsa00790 Folate biosynthesis	0.553	0.742659	0.616339
hsa04130 SNARE interactions in vesicular transport	0.5665	0.734833	0.628616
hsa00514 Other types of O-glycan biosynthesis	0.5695	0.822112	0.629186
hsa03040 Spliceosome	0.575	0.587891	0.630857
hsa03440 Homologous recombination	0.576	0.745752	0.630857
hsa04114 Oocyte meiosis	0.5925	0.633279	0.646131
hsa00030 Pentose phosphate pathway	0.6085	0.812619	0.660732
hsa04962 Vasopressin-regulated water reabsorption	0.618	0.761119	0.666413
hsa05110 Vibrio cholerae infection	0.619	0.762302	0.666413
hsa00310 Lysine degradation	0.6255	0.742009	0.670557
hsa04120 Ubiquitin mediated proteolysis	0.642	0.620691	0.684588
hsa05131 Shigellosis	0.644	0.730654	0.684588
hsa05100 Bacterial invasion of epithelial cells	0.6475	0.690278	0.685429
hsa00450 Selenocompound metabolism	0.6555	0.916517	0.691006
hsa03013 RNA transport	0.664	0.613439	0.697062
hsa00512 Mucin type O-Glycan biosynthesis	0.675	0.922982	0.705682
hsa05134 Legionellosis	0.7015	0.820387	0.730368
hsa05034 Alcoholism	0.716	0.73022	0.74241
hsa00563 Glycosylphosphatidylinositol(GPI)-anchor biosynthesis	0.741	0.961244	0.765196
hsa03460 Fanconi anemia pathway	0.774	0.87264	0.789605
hsa04710 Circadian rhythm	0.771	0.930374	0.789605
hsa05130 Pathogenic Escherichia coli infection	0.7715	0.833695	0.789605
hsa04115 p53 signaling pathway	0.8035	0.845774	0.816408
hsa01040 Biosynthesis of unsaturated fatty acids	0.83	0.982852	0.83996
hsa00590 Arachidonic acid metabolism	0.863	0.928402	0.869876
hsa00983 Drug metabolism - other enzymes	0.871	0.977033	0.874456
hsa00564 Glycerophospholipid metabolism	0.966	0.903365	0.966

## Sheet: GSEA_phos
Results of GSEA method with phosphoproteomic data
	Pvalue	FDR	BH
hsa04913 Ovarian steroidogenesis	0.0005	0.0230388	0.0515
hsa05012 Parkinson's disease	0.0005	0.0886493	0.0515
hsa00480 Glutathione metabolism	0.0015	0.0936578	0.103
hsa05144 Malaria	0.007	0.115945	0.3502
hsa01100 Metabolic pathways	0.0085	0.751048	0.3502
hsa05222 Small cell lung cancer	0.012	0.692855	0.412
hsa04726 Serotonergic synapse	0.0215	0.759179	0.543611
hsa04514 Cell adhesion molecules (CAMs)	0.0275	0.545955	0.543611
hsa04623 Cytosolic DNA-sensing pathway	0.029	0.641998	0.543611
hsa04730 Long-term depression	0.0295	0.653744	0.543611
hsa04550 Signaling pathways regulating pluripotency of stem cells	0.032	0.662644	0.543611
hsa00230 Purine metabolism	0.0365	0.831651	0.543611
hsa04144 Endocytosis	0.0385	0.751544	0.543611
hsa00190 Oxidative phosphorylation	0.039	0.535777	0.543611
hsa03460 Fanconi anemia pathway	0.0425	0.566855	0.543611
hsa05414 Dilated cardiomyopathy	0.0435	0.549484	0.543611
hsa04141 Protein processing in endoplasmic reticulum	0.0455	0.797828	0.543611
hsa00010 Glycolysis / Gluconeogenesis	0.0475	0.57476	0.543611
hsa04921 Oxytocin signaling pathway	0.0565	0.870563	0.5871
hsa04340 Hedgehog signaling pathway	0.057	0.525418	0.5871
hsa01212 Fatty acid metabolism	0.072	0.621992	0.6695
hsa05016 Huntington's disease	0.0775	0.840173	0.6695
hsa04270 Vascular smooth muscle contraction	0.079	0.860319	0.6695
hsa05020 Prion diseases	0.084	0.538677	0.6695
hsa05143 African trypanosomiasis	0.0875	0.579795	0.6695
hsa04723 Retrograde endocannabinoid signaling	0.091	0.888902	0.6695
hsa04068 FoxO signaling pathway	0.095	0.762736	0.6695
hsa04610 Complement and coagulation cascades	0.0995	0.78759	0.6695
hsa05230 Central carbon metabolism in cancer	0.107	0.848533	0.6695
hsa04010 MAPK signaling pathway	0.111	0.739436	0.6695
hsa05010 Alzheimer's disease	0.113	0.758068	0.6695
hsa04611 Platelet activation	0.1135	0.749843	0.6695
hsa05205 Proteoglycans in cancer	0.1135	0.734401	0.6695
hsa04512 ECM-receptor interaction	0.118	0.863054	0.6695
hsa04620 Toll-like receptor signaling pathway	0.1195	0.816946	0.6695
hsa04932 Non-alcoholic fatty liver disease (NAFLD)	0.121	0.775678	0.6695
hsa05032 Morphine addiction	0.122	0.853324	0.6695
hsa03018 RNA degradation	0.125	0.850136	0.6695
hsa05218 Melanoma	0.131	0.85943	0.6695
hsa04750 Inflammatory mediator regulation of TRP channels	0.135	0.801607	0.6695
hsa00240 Pyrimidine metabolism	0.1385	0.778499	0.6695
hsa01521 EGFR tyrosine kinase inhibitor resistance	0.1435	0.755967	0.6695
hsa05134 Legionellosis	0.1455	0.787764	0.6695
hsa04380 Osteoclast differentiation	0.149	0.720789	0.6695
hsa05410 Hypertrophic cardiomyopathy (HCM)	0.15	0.816809	0.6695
hsa04390 Hippo signaling pathway	0.151	0.737669	0.6695
hsa04668 TNF signaling pathway	0.1545	0.775296	0.6695
hsa03010 Ribosome	0.1625	0.755691	0.6695
hsa04510 Focal adhesion	0.1695	0.762095	0.6695
hsa04810 Regulation of actin cytoskeleton	0.1695	0.754586	0.6695
hsa05162 Measles	0.172	0.722531	0.6695
hsa04724 Glutamatergic synapse	0.176	0.791387	0.6695
hsa04725 Cholinergic synapse	0.182	0.793712	0.6695
hsa04064 NF-kappa B signaling pathway	0.183	0.740915	0.6695
hsa00330 Arginine and proline metabolism	0.1835	0.834578	0.6695
hsa04022 cGMP-PKG signaling pathway	0.185	0.742994	0.6695
hsa05200 Pathways in cancer	0.1915	0.773533	0.6695
hsa04713 Circadian entrainment	0.194	0.789779	0.6695
hsa05416 Viral myocarditis	0.194	0.821813	0.6695
hsa05164 Influenza A	0.195	0.767381	0.6695
hsa05323 Rheumatoid arthritis	0.2065	0.819041	0.697361
hsa04740 Olfactory transduction	0.214	0.790489	0.703016
hsa04350 TGF-beta signaling pathway	0.215	0.809545	0.703016
hsa05110 Vibrio cholerae infection	0.2185	0.769207	0.703297
hsa05161 Hepatitis B	0.226	0.743977	0.710239
hsa04918 Thyroid hormone synthesis	0.229	0.713817	0.710239
hsa04976 Bile secretion	0.231	0.772158	0.710239
hsa03008 Ribosome biogenesis in eukaryotes	0.2465	0.764409	0.740129
hsa04310 Wnt signaling pathway	0.249	0.753736	0.740129
hsa04622 RIG-I-like receptor signaling pathway	0.2515	0.740732	0.740129
hsa00280 Valine, leucine and isoleucine degradation	0.262	0.704598	0.758581
hsa04960 Aldosterone-regulated sodium reabsorption	0.2665	0.764297	0.758581
hsa05142 Chagas disease (American trypanosomiasis)	0.2715	0.753685	0.758581
hsa04071 Sphingolipid signaling pathway	0.2725	0.750076	0.758581
hsa00051 Fructose and mannose metabolism	0.278	0.745792	0.763573
hsa04970 Salivary secretion	0.288	0.753174	0.779103
hsa04140 Regulation of autophagy	0.293	0.770132	0.779103
hsa04152 AMPK signaling pathway	0.295	0.772229	0.779103
hsa04130 SNARE interactions in vesicular transport	0.305	0.735304	0.786317
hsa00030 Pentose phosphate pathway	0.3095	0.756934	0.786317
hsa05146 Amoebiasis	0.3105	0.750828	0.786317
hsa05100 Bacterial invasion of epithelial cells	0.313	0.790039	0.786317
hsa04971 Gastric acid secretion	0.3185	0.754679	0.788522
hsa00500 Starch and sucrose metabolism	0.329	0.762841	0.788522
hsa04660 T cell receptor signaling pathway	0.334	0.777873	0.788522
hsa04664 Fc epsilon RI signaling pathway	0.337	0.781898	0.788522
hsa04914 Progesterone-mediated oocyte maturation	0.3375	0.783989	0.788522
hsa03320 PPAR signaling pathway	0.338	0.784439	0.788522
hsa04146 Peroxisome	0.341	0.762841	0.788522
hsa00020 Citrate cycle (TCA cycle)	0.3445	0.734725	0.788522
hsa04728 Dopaminergic synapse	0.349	0.786895	0.790044
hsa00980 Metabolism of xenobiotics by cytochrome P450	0.353	0.761124	0.790413
hsa04062 Chemokine signaling pathway	0.3655	0.808089	0.796474
hsa04920 Adipocytokine signaling pathway	0.367	0.780874	0.796474
hsa05322 Systemic lupus erythematosus	0.3735	0.759653	0.796474
hsa00071 Fatty acid degradation	0.3755	0.767281	0.796474
hsa05133 Pertussis	0.3795	0.779207	0.796474
hsa05168 Herpes simplex infection	0.386	0.809472	0.796474
hsa04142 Lysosome	0.3875	0.795866	0.796474
hsa05132 Salmonella infection	0.399	0.805726	0.796474
hsa04911 Insulin secretion	0.3995	0.803501	0.796474
hsa00564 Glycerophospholipid metabolism	0.406	0.79871	0.796474
hsa04540 Gap junction	0.4065	0.812044	0.796474
hsa04020 Calcium signaling pathway	0.4075	0.810532	0.796474
hsa04370 VEGF signaling pathway	0.413	0.80929	0.796474
hsa05412 Arrhythmogenic right ventricular cardiomyopathy (ARVC)	0.424	0.81101	0.796474
hsa05213 Endometrial cancer	0.426	0.807546	0.796474
hsa04014 Ras signaling pathway	0.431	0.815202	0.796474
hsa00310 Lysine degradation	0.432	0.806969	0.796474
hsa05214 Glioma	0.435	0.805167	0.796474
hsa05145 Toxoplasmosis	0.439	0.810975	0.796474
hsa04916 Melanogenesis	0.444	0.814014	0.796474
hsa04261 Adrenergic signaling in cardiomyocytes	0.445	0.820098	0.796474
hsa04912 GnRH signaling pathway	0.4465	0.80999	0.796474
hsa04024 cAMP signaling pathway	0.4485	0.820327	0.796474
hsa05030 Cocaine addiction	0.4485	0.814334	0.796474
hsa05166 HTLV-I infection	0.4555	0.817402	0.798686
hsa04650 Natural killer cell mediated cytotoxicity	0.4575	0.826242	0.798686
hsa04260 Cardiac muscle contraction	0.4655	0.805162	0.805824
hsa01200 Carbon metabolism	0.4745	0.820432	0.814558
hsa05340 Primary immunodeficiency	0.4845	0.82195	0.817087
hsa04530 Tight junction	0.488	0.824894	0.817087
hsa04930 Type II diabetes mellitus	0.4985	0.836394	0.817087
hsa05120 Epithelial cell signaling in Helicobacter pylori infection	0.5005	0.832927	0.817087
hsa05219 Bladder cancer	0.5065	0.831605	0.817087
hsa05169 Epstein-Barr virus infection	0.508	0.825041	0.817087
hsa04670 Leukocyte transendothelial migration	0.5135	0.835601	0.817087
hsa05210 Colorectal cancer	0.52	0.827524	0.817087
hsa04710 Circadian rhythm	0.5225	0.842298	0.817087
hsa05140 Leishmaniasis	0.523	0.838566	0.817087
hsa04978 Mineral absorption	0.5335	0.835987	0.817087
hsa05031 Amphetamine addiction	0.536	0.854712	0.817087
hsa00260 Glycine, serine and threonine metabolism	0.5365	0.849981	0.817087
hsa04640 Hematopoietic cell lineage	0.537	0.841241	0.817087
hsa04015 Rap1 signaling pathway	0.5445	0.841184	0.817087
hsa00970 Aminoacyl-tRNA biosynthesis	0.557	0.832696	0.817087
hsa05216 Thyroid cancer	0.559	0.8205	0.817087
hsa04621 NOD-like receptor signaling pathway	0.5595	0.850582	0.817087
hsa04922 Glucagon signaling pathway	0.561	0.845257	0.817087
hsa05223 Non-small cell lung cancer	0.562	0.833861	0.817087
hsa05131 Shigellosis	0.57	0.827614	0.817087
hsa04972 Pancreatic secretion	0.572	0.830236	0.817087
hsa00562 Inositol phosphate metabolism	0.574	0.824333	0.817087
hsa04151 PI3K-Akt signaling pathway	0.5785	0.837517	0.817087
hsa05130 Pathogenic Escherichia coli infection	0.584	0.825015	0.817087
hsa01230 Biosynthesis of amino acids	0.589	0.821233	0.817087
hsa00620 Pyruvate metabolism	0.5905	0.842082	0.817087
hsa04720 Long-term potentiation	0.5905	0.828794	0.817087
hsa04919 Thyroid hormone signaling pathway	0.591	0.829341	0.817087
hsa04721 Synaptic vesicle cycle	0.603	0.830711	0.824
hsa03410 Base excision repair	0.605	0.848956	0.824
hsa04145 Phagosome	0.608	0.817788	0.824
hsa05212 Pancreatic cancer	0.625	0.841194	0.825968
hsa04360 Axon guidance	0.626	0.829527	0.825968
hsa04150 mTOR signaling pathway	0.628	0.826516	0.825968
hsa05034 Alcoholism	0.6285	0.82488	0.825968
hsa05160 Hepatitis C	0.6295	0.828521	0.825968
hsa00250 Alanine, aspartate and glutamate metabolism	0.637	0.870791	0.830519
hsa00520 Amino sugar and nucleotide sugar metabolism	0.6485	0.872624	0.836231
hsa05231 Choline metabolism in cancer	0.6495	0.845747	0.836231
hsa04727 GABAergic synapse	0.6765	0.879335	0.865584
hsa05217 Basal cell carcinoma	0.6885	0.891355	0.866029
hsa05215 Prostate cancer	0.7025	0.859918	0.866029
hsa05014 Amyotrophic lateral sclerosis (ALS)	0.7035	0.887717	0.866029
hsa04120 Ubiquitin mediated proteolysis	0.713	0.852678	0.866029
hsa04115 p53 signaling pathway	0.715	0.892262	0.866029
hsa04722 Neurotrophin signaling pathway	0.715	0.856814	0.866029
hsa04910 Insulin signaling pathway	0.7155	0.85793	0.866029
hsa05206 MicroRNAs in cancer	0.7155	0.856177	0.866029
hsa05221 Acute myeloid leukemia	0.724	0.883665	0.866029
hsa04210 Apoptosis	0.7275	0.875423	0.866029
hsa05211 Renal cell carcinoma	0.728	0.890477	0.866029
hsa03022 Basal transcription factors	0.73	0.895674	0.866029
hsa05220 Chronic myeloid leukemia	0.7315	0.88807	0.866029
hsa00640 Propanoate metabolism	0.762	0.940638	0.896568
hsa04917 Prolactin signaling pathway	0.766	0.901832	0.896568
hsa03030 DNA replication	0.782	0.936305	0.910124
hsa04066 HIF-1 signaling pathway	0.7965	0.893743	0.921792
hsa04666 Fc gamma R-mediated phagocytosis	0.801	0.892928	0.921821
hsa04520 Adherens junction	0.8145	0.90969	0.930983
hsa05202 Transcriptional misregulation in cancer	0.818	0.894009	0.930983
hsa05203 Viral carcinogenesis	0.823	0.894452	0.931527
hsa04630 Jak-STAT signaling pathway	0.833	0.927425	0.937636
hsa04961 Endocrine and other factor-regulated calcium reabsorption	0.8375	0.966867	0.937636
hsa03440 Homologous recombination	0.8465	0.978032	0.94077
hsa04110 Cell cycle	0.851	0.913119	0.94077
hsa04915 Estrogen signaling pathway	0.854	0.927187	0.94077
hsa00561 Glycerolipid metabolism	0.8655	0.981237	0.948367
hsa04012 ErbB signaling pathway	0.873	0.944407	0.950482
hsa04612 Antigen processing and presentation	0.8875	0.98708	0.950482
hsa02010 ABC transporters	0.889	0.980059	0.950482
hsa03050 Proteasome	0.8895	0.982777	0.950482
hsa04060 Cytokine-cytokine receptor interaction	0.8905	0.977384	0.950482
hsa00270 Cysteine and methionine metabolism	0.903	0.972971	0.958531
hsa04114 Oocyte meiosis	0.909	0.944883	0.958531
hsa04962 Vasopressin-regulated water reabsorption	0.912	0.975751	0.958531
hsa05152 Tuberculosis	0.9205	0.94222	0.962553
hsa04070 Phosphatidylinositol signaling system	0.9535	0.975914	0.987558
hsa04330 Notch signaling pathway	0.954	0.991451	0.987558
hsa04662 B cell receptor signaling pathway	0.959	0.979823	0.98777
hsa04974 Protein digestion and absorption	0.968	0.999426	0.988188
hsa03040 Spliceosome	0.969	0.971501	0.988188
hsa03015 mRNA surveillance pathway	0.974	0.982214	0.988394
hsa03430 Mismatch repair	0.984	1	0.993647
hsa03013 RNA transport	0.9905	0.981278	0.995332
hsa03420 Nucleotide excision repair	0.997	0.999674	0.997

## Sheet: GSEA_int
Results of GSEA method with integrated information
	Pvalue	FDR	BH
hsa01521 EGFR tyrosine kinase inhibitor resistance	0	0.443476	0
hsa03008 Ribosome biogenesis in eukaryotes	0.0025	0.457877	0.171667
hsa05412 Arrhythmogenic right ventricular cardiomyopathy (ARVC)	0.002	0.409502	0.171667
hsa00071 Fatty acid degradation	0.0075	0.337502	0.206
hsa00230 Purine metabolism	0.005	0.412359	0.206
hsa00240 Pyrimidine metabolism	0.009	0.41904	0.206
hsa04141 Protein processing in endoplasmic reticulum	0.005	0.411036	0.206
hsa04623 Cytosolic DNA-sensing pathway	0.009	0.382835	0.206
hsa04722 Neurotrophin signaling pathway	0.008	0.464894	0.206
hsa01212 Fatty acid metabolism	0.01	0.269501	0.206
hsa05410 Hypertrophic cardiomyopathy (HCM)	0.012	0.509402	0.224727
hsa03018 RNA degradation	0.027	0.440681	0.264857
hsa04068 FoxO signaling pathway	0.018	0.414455	0.264857
hsa04630 Jak-STAT signaling pathway	0.0265	0.446377	0.264857
hsa04664 Fc epsilon RI signaling pathway	0.0215	0.438641	0.264857
hsa04917 Prolactin signaling pathway	0.0165	0.546725	0.264857
hsa04932 Non-alcoholic fatty liver disease (NAFLD)	0.0235	0.387873	0.264857
hsa05162 Measles	0.0245	0.451159	0.264857
hsa05164 Influenza A	0.0245	0.48979	0.264857
hsa05222 Small cell lung cancer	0.019	0.41628	0.264857
hsa05230 Central carbon metabolism in cancer	0.0215	0.451711	0.264857
hsa04610 Complement and coagulation cascades	0.035	0.401221	0.327727
hsa04620 Toll-like receptor signaling pathway	0.044	0.426032	0.335704
hsa04660 T cell receptor signaling pathway	0.044	0.4929	0.335704
hsa04920 Adipocytokine signaling pathway	0.0425	0.426502	0.335704
hsa05032 Morphine addiction	0.043	0.421535	0.335704
hsa05214 Glioma	0.044	0.446002	0.335704
hsa04146 Peroxisome	0.0515	0.405752	0.378893
hsa00260 Glycine, serine and threonine metabolism	0.056	0.498252	0.3914
hsa03050 Proteasome	0.057	0.41012	0.3914
hsa00190 Oxidative phosphorylation	0.072	0.419105	0.398267
hsa00980 Metabolism of xenobiotics by cytochrome P450	0.074	0.523003	0.398267
hsa01100 Metabolic pathways	0.0745	0.813977	0.398267
hsa03015 mRNA surveillance pathway	0.0685	0.48199	0.398267
hsa03320 PPAR signaling pathway	0.0665	0.475025	0.398267
hsa03410 Base excision repair	0.0645	0.491866	0.398267
hsa04010 MAPK signaling pathway	0.0845	0.663594	0.398267
hsa04064 NF-kappa B signaling pathway	0.0765	0.494725	0.398267
hsa04260 Cardiac muscle contraction	0.086	0.496002	0.398267
hsa04310 Wnt signaling pathway	0.0805	0.539233	0.398267
hsa04350 TGF-beta signaling pathway	0.067	0.397385	0.398267
hsa04670 Leukocyte transendothelial migration	0.0825	0.526931	0.398267
hsa05223 Non-small cell lung cancer	0.071	0.48057	0.398267
hsa05231 Choline metabolism in cancer	0.087	0.518949	0.398267
hsa05414 Dilated cardiomyopathy	0.082	0.441155	0.398267
hsa00562 Inositol phosphate metabolism	0.0905	0.512138	0.405283
hsa04662 B cell receptor signaling pathway	0.0955	0.528916	0.409854
hsa05160 Hepatitis C	0.094	0.547121	0.409854
hsa04150 mTOR signaling pathway	0.0995	0.595896	0.418306
hsa04012 ErbB signaling pathway	0.1065	0.54921	0.43878
hsa00280 Valine, leucine and isoleucine degradation	0.112	0.428887	0.452392
hsa03022 Basal transcription factors	0.1155	0.482305	0.457558
hsa05211 Renal cell carcinoma	0.129	0.556157	0.501396
hsa05010 Alzheimer's disease	0.137	0.609761	0.503964
hsa05120 Epithelial cell signaling in Helicobacter pylori infection	0.134	0.528797	0.503964
hsa05145 Toxoplasmosis	0.1355	0.560425	0.503964
hsa00970 Aminoacyl-tRNA biosynthesis	0.1405	0.491082	0.507772
hsa04650 Natural killer cell mediated cytotoxicity	0.1555	0.590753	0.542932
hsa04810 Regulation of actin cytoskeleton	0.1535	0.757438	0.542932
hsa00561 Glycerolipid metabolism	0.179	0.492235	0.5768
hsa04152 AMPK signaling pathway	0.181	0.698227	0.5768
hsa04370 VEGF signaling pathway	0.172	0.569325	0.5768
hsa04550 Signaling pathways regulating pluripotency of stem cells	0.182	0.660034	0.5768
hsa04974 Protein digestion and absorption	0.181	0.485076	0.5768
hsa05133 Pertussis	0.1745	0.541199	0.5768
hsa05202 Transcriptional misregulation in cancer	0.225	0.784782	0.702273
hsa00520 Amino sugar and nucleotide sugar metabolism	0.235	0.551503	0.722537
hsa00500 Starch and sucrose metabolism	0.259	0.542123	0.78071
hsa04914 Progesterone-mediated oocyte maturation	0.2615	0.786757	0.78071
hsa04115 p53 signaling pathway	0.277	0.740415	0.793958
hsa05143 African trypanosomiasis	0.2775	0.623043	0.793958
hsa05322 Systemic lupus erythematosus	0.276	0.653948	0.793958
hsa05130 Pathogenic Escherichia coli infection	0.2855	0.773389	0.805658
hsa05012 Parkinson's disease	0.3185	0.852904	0.886635
hsa00010 Glycolysis / Gluconeogenesis	0.354	0.90857	0.923604
hsa00020 Citrate cycle (TCA cycle)	0.6085	0.967247	0.923604
hsa00030 Pentose phosphate pathway	0.8055	0.972131	0.923604
hsa00051 Fructose and mannose metabolism	0.5165	0.978261	0.923604
hsa00250 Alanine, aspartate and glutamate metabolism	0.501	0.932038	0.923604
hsa00310 Lysine degradation	0.5275	1	0.923604
hsa00330 Arginine and proline metabolism	0.406	1	0.923604
hsa00480 Glutathione metabolism	0.736	0.964873	0.923604
hsa00564 Glycerophospholipid metabolism	0.579	0.947858	0.923604
hsa00620 Pyruvate metabolism	0.4235	1	0.923604
hsa00640 Propanoate metabolism	0.5125	0.942235	0.923604
hsa01200 Carbon metabolism	0.5095	1	0.923604
hsa01230 Biosynthesis of amino acids	0.6685	0.967111	0.923604
hsa03010 Ribosome	0.571	1	0.923604
hsa03013 RNA transport	0.6045	1	0.923604
hsa03030 DNA replication	0.7225	0.963687	0.923604
hsa03040 Spliceosome	0.6775	0.970537	0.923604
hsa03420 Nucleotide excision repair	0.766	0.976985	0.923604
hsa03430 Mismatch repair	0.7685	0.973912	0.923604
hsa03440 Homologous recombination	0.6935	0.977856	0.923604
hsa04014 Ras signaling pathway	0.6765	0.998496	0.923604
hsa04015 Rap1 signaling pathway	0.805	0.948554	0.923604
hsa04020 Calcium signaling pathway	0.7995	0.969392	0.923604
hsa04024 cAMP signaling pathway	0.76	0.955967	0.923604
hsa04060 Cytokine-cytokine receptor interaction	0.8105	0.95962	0.923604
hsa04062 Chemokine signaling pathway	0.661	0.996799	0.923604
hsa04066 HIF-1 signaling pathway	0.3985	1	0.923604
hsa04070 Phosphatidylinositol signaling system	0.553	1	0.923604
hsa04071 Sphingolipid signaling pathway	0.5565	1	0.923604
hsa04110 Cell cycle	0.6505	0.956104	0.923604
hsa04114 Oocyte meiosis	0.341	0.942173	0.923604
hsa04120 Ubiquitin mediated proteolysis	0.39	0.998727	0.923604
hsa04130 SNARE interactions in vesicular transport	0.4035	0.998249	0.923604
hsa04140 Regulation of autophagy	0.6425	1	0.923604
hsa04145 Phagosome	0.4485	0.998638	0.923604
hsa04151 PI3K-Akt signaling pathway	0.528	1	0.923604
hsa04210 Apoptosis	0.4205	0.999124	0.923604
hsa04270 Vascular smooth muscle contraction	0.7795	0.973917	0.923604
hsa04330 Notch signaling pathway	0.752	0.961843	0.923604
hsa04340 Hedgehog signaling pathway	0.6415	0.964564	0.923604
hsa04360 Axon guidance	0.715	0.938219	0.923604
hsa04390 Hippo signaling pathway	0.752	0.957889	0.923604
hsa04510 Focal adhesion	0.706	0.990666	0.923604
hsa04512 ECM-receptor interaction	0.408	1	0.923604
hsa04514 Cell adhesion molecules (CAMs)	0.385	1	0.923604
hsa04520 Adherens junction	0.8045	0.975637	0.923604
hsa04530 Tight junction	0.6805	0.994951	0.923604
hsa04540 Gap junction	0.6785	0.960852	0.923604
hsa04611 Platelet activation	0.726	0.949826	0.923604
hsa04612 Antigen processing and presentation	0.8145	0.957579	0.923604
hsa04622 RIG-I-like receptor signaling pathway	0.5875	0.948948	0.923604
hsa04640 Hematopoietic cell lineage	0.7475	0.968012	0.923604
hsa04666 Fc gamma R-mediated phagocytosis	0.6405	0.946121	0.923604
hsa04668 TNF signaling pathway	0.6415	0.951645	0.923604
hsa04710 Circadian rhythm	0.7455	0.974392	0.923604
hsa04720 Long-term potentiation	0.798	0.968033	0.923604
hsa04721 Synaptic vesicle cycle	0.7025	0.961387	0.923604
hsa04724 Glutamatergic synapse	0.762	0.971761	0.923604
hsa04726 Serotonergic synapse	0.535	0.996857	0.923604
hsa04727 GABAergic synapse	0.671	0.964056	0.923604
hsa04728 Dopaminergic synapse	0.544	1	0.923604
hsa04730 Long-term depression	0.4135	0.995817	0.923604
hsa04740 Olfactory transduction	0.4675	1	0.923604
hsa04910 Insulin signaling pathway	0.371	1	0.923604
hsa04912 GnRH signaling pathway	0.6045	0.963177	0.923604
hsa04913 Ovarian steroidogenesis	0.473	1	0.923604
hsa04915 Estrogen signaling pathway	0.787	0.970387	0.923604
hsa04916 Melanogenesis	0.606	0.928216	0.923604
hsa04918 Thyroid hormone synthesis	0.795	0.972317	0.923604
hsa04919 Thyroid hormone signaling pathway	0.769	0.958142	0.923604
hsa04921 Oxytocin signaling pathway	0.504	1	0.923604
hsa04922 Glucagon signaling pathway	0.6295	0.947386	0.923604
hsa04930 Type II diabetes mellitus	0.7815	0.961429	0.923604
hsa04960 Aldosterone-regulated sodium reabsorption	0.434	1	0.923604
hsa04962 Vasopressin-regulated water reabsorption	0.7905	0.97346	0.923604
hsa04976 Bile secretion	0.7215	0.953671	0.923604
hsa04978 Mineral absorption	0.342	0.822052	0.923604
hsa05014 Amyotrophic lateral sclerosis (ALS)	0.816	0.960635	0.923604
hsa05016 Huntington's disease	0.553	1	0.923604
hsa05030 Cocaine addiction	0.488	1	0.923604
hsa05031 Amphetamine addiction	0.48	1	0.923604
hsa05034 Alcoholism	0.4775	1	0.923604
hsa05100 Bacterial invasion of epithelial cells	0.6405	0.944434	0.923604
hsa05110 Vibrio cholerae infection	0.5785	0.946383	0.923604
hsa05131 Shigellosis	0.6875	0.962609	0.923604
hsa05132 Salmonella infection	0.629	0.942816	0.923604
hsa05140 Leishmaniasis	0.503	1	0.923604
hsa05142 Chagas disease (American trypanosomiasis)	0.786	0.968109	0.923604
hsa05144 Malaria	0.4615	1	0.923604
hsa05146 Amoebiasis	0.572	0.954938	0.923604
hsa05161 Hepatitis B	0.4895	1	0.923604
hsa05168 Herpes simplex infection	0.479	1	0.923604
hsa05169 Epstein-Barr virus infection	0.5945	1	0.923604
hsa05200 Pathways in cancer	0.7345	1	0.923604
hsa05203 Viral carcinogenesis	0.515	1	0.923604
hsa05205 Proteoglycans in cancer	0.4735	1	0.923604
hsa05206 MicroRNAs in cancer	0.765	0.938494	0.923604
hsa05210 Colorectal cancer	0.6135	0.95355	0.923604
hsa05213 Endometrial cancer	0.3885	1	0.923604
hsa05215 Prostate cancer	0.415	0.999453	0.923604
hsa05216 Thyroid cancer	0.636	0.96564	0.923604
hsa05217 Basal cell carcinoma	0.5935	0.96778	0.923604
hsa05218 Melanoma	0.7345	0.970594	0.923604
hsa05219 Bladder cancer	0.67	0.968493	0.923604
hsa05220 Chronic myeloid leukemia	0.588	1	0.923604
hsa05221 Acute myeloid leukemia	0.5975	0.983611	0.923604
hsa05323 Rheumatoid arthritis	0.642	0.978046	0.923604
hsa05340 Primary immunodeficiency	0.6035	0.973787	0.923604
hsa03460 Fanconi anemia pathway	0.881	0.963309	0.935495
hsa04022 cGMP-PKG signaling pathway	0.851	0.966401	0.935495
hsa04142 Lysosome	0.8775	0.977164	0.935495
hsa04621 NOD-like receptor signaling pathway	0.876	0.975972	0.935495
hsa04713 Circadian entrainment	0.8725	0.962365	0.935495
hsa04723 Retrograde endocannabinoid signaling	0.874	0.961607	0.935495
hsa04725 Cholinergic synapse	0.8655	0.961135	0.935495
hsa04750 Inflammatory mediator regulation of TRP channels	0.8365	0.973813	0.935495
hsa04911 Insulin secretion	0.843	0.976375	0.935495
hsa04971 Gastric acid secretion	0.8635	0.97497	0.935495
hsa05020 Prion diseases	0.874	0.968778	0.935495
hsa05212 Pancreatic cancer	0.849	0.978304	0.935495
hsa05152 Tuberculosis	0.889	0.969675	0.939149
hsa00270 Cysteine and methionine metabolism	0.9265	0.973412	0.941068
hsa02010 ABC transporters	0.93	0.98757	0.941068
hsa04144 Endocytosis	0.928	0.95786	0.941068
hsa04261 Adrenergic signaling in cardiomyocytes	0.932	0.956637	0.941068
hsa04380 Osteoclast differentiation	0.9265	0.975412	0.941068
hsa04961 Endocrine and other factor-regulated calcium reabsorption	0.9365	0.977975	0.941068
hsa04970 Salivary secretion	0.9155	0.971148	0.941068
hsa04972 Pancreatic secretion	0.918	0.958878	0.941068
hsa05166 HTLV-I infection	0.9265	0.970973	0.941068
hsa05416 Viral myocarditis	0.9165	0.978083	0.941068
hsa05134 Legionellosis	0.9545	0.969888	0.9545

## Sheet: SPIA_pro
Results of SPIA method with proteomic data
	Pvalue	FDR	BH
hsa05032 Morphine addiction	1.85288e-06	0.00030943	0.00030943
hsa05217 Basal cell carcinoma	3.24801e-05	0.00267987	0.00542417
hsa04310 Wnt signaling pathway	5.61237e-05	0.00267987	0.00937265
hsa05210 Colorectal cancer	6.41884e-05	0.00267987	0.0107195
hsa04080 Neuroactive ligand-receptor interaction	9.96353e-05	0.00332782	0.0166391
hsa03460 Fanconi anemia pathway	0.000202289	0.00563038	0.0337823
hsa04060 Cytokine-cytokine receptor interaction	0.00047108	0.0112386	0.0786703
hsa04340 Hedgehog signaling pathway	0.000934917	0.0195164	0.156131
hsa04024 cAMP signaling pathway	0.00232683	0.0431756	0.38858
hsa04976 Bile secretion	0.00596158	0.0995583	0.995583
hsa04911 Insulin secretion	0.00698262	0.106009	1
hsa04710 Circadian rhythm - mammal	0.0147317	0.191495	1
hsa04713 Circadian entrainment	0.0149068	0.191495	1
hsa04722 Neurotrophin signaling pathway	0.0258679	0.308567	1
hsa04360 Axon guidance	0.0299793	0.319075	1
hsa04913 Ovarian steroidogenesis	0.03057	0.319075	1
hsa04510 Focal adhesion	0.036696	0.360484	1
hsa05202 Transcriptional misregulation in cancer	0.0443749	0.4117	1
hsa04330 Notch signaling pathway	0.0473382	0.416077	1
hsa05166 HTLV-I infection	0.0568976	0.475095	1
hsa05214 Glioma	0.0694411	0.525547	1
hsa04914 Progesterone-mediated oocyte maturation	0.0707165	0.525547	1
hsa03440 Homologous recombination	0.0723807	0.525547	1
hsa04724 Glutamatergic synapse	0.0879804	0.612197	1
hsa04062 Chemokine signaling pathway	0.103696	0.675642	1
hsa04978 Mineral absorption	0.10519	0.675642	1
hsa05230 Central carbon metabolism in cancer	0.120744	0.688455	1
hsa04912 GnRH signaling pathway	0.120769	0.688455	1
hsa04110 Cell cycle	0.121418	0.688455	1
hsa04915 Estrogen signaling pathway	0.123675	0.688455	1
hsa05231 Choline metabolism in cancer	0.144386	0.773208	1
hsa04950 Maturity onset diabetes of the young	0.14816	0.773208	1
hsa04971 Gastric acid secretion	0.156529	0.777676	1
hsa04130 SNARE interactions in vesicular transport	0.158674	0.777676	1
hsa05221 Acute myeloid leukemia	0.165551	0.777676	1
hsa05220 Chronic myeloid leukemia	0.1782	0.777676	1
hsa04270 Vascular smooth muscle contraction	0.1801	0.777676	1
hsa05146 Amoebiasis	0.187616	0.777676	1
hsa04742 Taste transduction	0.187969	0.777676	1
hsa04728 Dopaminergic synapse	0.189805	0.777676	1
hsa04114 Oocyte meiosis	0.196559	0.777676	1
hsa05323 Rheumatoid arthritis	0.200439	0.777676	1
hsa04922 Glucagon signaling pathway	0.202766	0.777676	1
hsa05320 Autoimmune thyroid disease	0.204897	0.777676	1
hsa04151 PI3K-Akt signaling pathway	0.214426	0.79576	1
hsa04071 Sphingolipid signaling pathway	0.226064	0.808023	1
hsa04261 Adrenergic signaling in cardiomyocytes	0.233483	0.808023	1
hsa04918 Thyroid hormone synthesis	0.235898	0.808023	1
hsa05310 Asthma	0.244534	0.808023	1
hsa04916 Melanogenesis	0.244788	0.808023	1
hsa04727 GABAergic synapse	0.246761	0.808023	1
hsa04932 Non-alcoholic fatty liver disease (NAFLD)	0.259585	0.818981	1
hsa04723 Retrograde endocannabinoid signaling	0.259916	0.818981	1
hsa05212 Pancreatic cancer	0.315089	0.964932	1
hsa05144 Malaria	0.317792	0.964932	1
hsa04370 VEGF signaling pathway	0.333618	0.982802	1
hsa04970 Salivary secretion	0.335447	0.982802	1
hsa05219 Bladder cancer	0.359682	1	1
hsa04919 Thyroid hormone signaling pathway	0.361191	1	1
hsa05162 Measles	0.36859	1	1
hsa04064 NF-kappa B signaling pathway	0.432249	1	1
hsa04210 Apoptosis	0.461689	1	1
hsa04672 Intestinal immune network for IgA production	0.46215	1	1
hsa04960 Aldosterone-regulated sodium reabsorption	0.462183	1	1
hsa05205 Proteoglycans in cancer	0.468658	1	1
hsa04512 ECM-receptor interaction	0.472509	1	1
hsa04020 Calcium signaling pathway	0.515218	1	1
hsa05330 Allograft rejection	0.521575	1	1
hsa04740 Olfactory transduction	0.521707	1	1
hsa05160 Hepatitis C	0.525539	1	1
hsa04390 Hippo signaling pathway	0.536178	1	1
hsa04972 Pancreatic secretion	0.548174	1	1
hsa04620 Toll-like receptor signaling pathway	0.560278	1	1
hsa04115 p53 signaling pathway	0.571467	1	1
hsa04010 MAPK signaling pathway	0.590509	1	1
hsa04930 Type II diabetes mellitus	0.592554	1	1
hsa04920 Adipocytokine signaling pathway	0.599075	1	1
hsa05010 Alzheimer's disease	0.608199	1	1
hsa05133 Pertussis	0.609256	1	1
hsa04611 Platelet activation	0.635985	1	1
hsa04940 Type I diabetes mellitus	0.644348	1	1
hsa05132 Salmonella infection	0.64614	1	1
hsa05030 Cocaine addiction	0.647194	1	1
hsa04141 Protein processing in endoplasmic reticulum	0.652113	1	1
hsa04670 Leukocyte transendothelial migration	0.653884	1	1
hsa05142 Chagas disease (American trypanosomiasis)	0.666877	1	1
hsa05211 Renal cell carcinoma	0.672829	1	1
hsa05168 Herpes simplex infection	0.672865	1	1
hsa04070 Phosphatidylinositol signaling system	0.68139	1	1
hsa05332 Graft-versus-host disease	0.686441	1	1
hsa05414 Dilated cardiomyopathy	0.698559	1	1
hsa04320 Dorso-ventral axis formation	0.703001	1	1
hsa04630 Jak-STAT signaling pathway	0.707641	1	1
hsa05216 Thyroid cancer	0.710131	1	1
hsa04961 Endocrine and other factor-regulated calcium reabsorption	0.712123	1	1
hsa05120 Epithelial cell signaling in Helicobacter pylori infection	0.758485	1	1
hsa04621 NOD-like receptor signaling pathway	0.7743	1	1
hsa05321 Inflammatory bowel disease (IBD)	0.779958	1	1
hsa04022 cGMP-PKG signaling pathway	0.784259	1	1
hsa04973 Carbohydrate digestion and absorption	0.786622	1	1
hsa04921 Oxytocin signaling pathway	0.787843	1	1
hsa04623 Cytosolic DNA-sensing pathway	0.792571	1	1
hsa05130 Pathogenic Escherichia coli infection	0.806069	1	1
hsa05222 Small cell lung cancer	0.812753	1	1
hsa04666 Fc gamma R-mediated phagocytosis	0.817558	1	1
hsa05014 Amyotrophic lateral sclerosis (ALS)	0.829452	1	1
hsa04744 Phototransduction	0.829978	1	1
hsa04066 HIF-1 signaling pathway	0.834479	1	1
hsa05134 Legionellosis	0.840371	1	1
hsa04650 Natural killer cell mediated cytotoxicity	0.850482	1	1
hsa04726 Serotonergic synapse	0.850715	1	1
hsa05110 Vibrio cholerae infection	0.85452	1	1
hsa04622 RIG-I-like receptor signaling pathway	0.85784	1	1
hsa04015 Rap1 signaling pathway	0.867857	1	1
hsa05100 Bacterial invasion of epithelial cells	0.874936	1	1
hsa04350 TGF-beta signaling pathway	0.881615	1	1
hsa05131 Shigellosis	0.887427	1	1
hsa05020 Prion diseases	0.891689	1	1
hsa05169 Epstein-Barr virus infection	0.894024	1	1
hsa05152 Tuberculosis	0.896493	1	1
hsa05034 Alcoholism	0.907161	1	1
hsa04725 Cholinergic synapse	0.907765	1	1
hsa05150 Staphylococcus aureus infection	0.915744	1	1
hsa04612 Antigen processing and presentation	0.917897	1	1
hsa04540 Gap junction	0.926786	1	1
hsa05223 Non-small cell lung cancer	0.92868	1	1
hsa05016 Huntington's disease	0.930565	1	1
hsa05012 Parkinson's disease	0.935449	1	1
hsa04610 Complement and coagulation cascades	0.935469	1	1
hsa04730 Long-term depression	0.936155	1	1
hsa05218 Melanoma	0.939508	1	1
hsa05215 PA19:A134rostate cancer	0.94157	1	1
hsa05145 Toxoplasmosis	0.944819	1	1
hsa04917 Prolactin signaling pathway	0.948492	1	1
hsa04720 Long-term potentiation	0.955337	1	1
hsa04014 Ras signaling pathway	0.959167	1	1
hsa04910 Insulin signaling pathway	0.960881	1	1
hsa05161 Hepatitis B	0.966994	1	1
hsa04660 T cell receptor signaling pathway	0.970328	1	1
hsa05412 Arrhythmogenic right ventricular cardiomyopathy (ARVC)	0.970468	1	1
hsa04068 FoxO signaling pathway	0.970778	1	1
hsa05031 Amphetamine addiction	0.975626	1	1
hsa04152 AMPK signaling pathway	0.978262	1	1
hsa04012 ErbB signaling pathway	0.981729	1	1
hsa05140 Leishmaniasis	0.981779	1	1
hsa05164 Influenza A	0.986746	1	1
hsa03320 PPAR signaling pathway	0.992609	1	1
hsa05213 Endometrial cancer	0.992769	1	1
hsa04122 Sulfur relay system	0.993476	1	1
hsa05200 Pathways in cancer	0.994085	1	1
hsa04668 TNF signaling pathway	0.994944	1	1
hsa05206 MicroRNAs in cancer	0.995088	1	1
hsa04140 Regulation of autophagy	0.996911	1	1
hsa04664 Fc epsilon RI signaling pathway	0.998248	1	1
hsa04810 Regulation of actin cytoskeleton	0.998677	1	1
hsa04150 mTOR signaling pathway	0.999175	1	1
hsa04380 Osteoclast differentiation	0.999904	1	1
hsa05143 African trypanosomiasis	0.999987	1	1
hsa05203 Viral carcinogenesis	0.999992	1	1
hsa04962 Vasopressin-regulated water reabsorption	0.999996	1	1
hsa04142 Lysosome	0.999996	1	1
hsa03018 RNA degradation	0.999998	1	1
hsa05322 Systemic lupus erythematosus	1	1	1
hsa05416 Viral myocarditis	1	1	1
hsa04662 B cell receptor signaling pathway	1	1	1
hsa03013 RNA transport	1	1	1
hsa04530 Tight junction	1	1	1

## Sheet: SPIA_phos
Results of SPIA method with phosphoproteomic data
	Pvalue	FDR	BH
hsa05168 Herpes simplex infection	0.00182662	0.158126	0.306872
hsa04611 Platelet activation	0.002023	0.158126	0.339864
hsa05164 Influenza A	0.00282368	0.158126	0.474378
hsa04340 Hedgehog signaling pathway	0.00395891	0.166274	0.665096
hsa05162 Measles	0.00684814	0.204919	1
hsa04380 Osteoclast differentiation	0.00731854	0.204919	1
hsa04668 TNF signaling pathway	0.00984229	0.236215	1
hsa05134 Legionellosis	0.0154004	0.323409	1
hsa04620 Toll-like receptor signaling pathway	0.0207223	0.374731	1
hsa04210 Apoptosis	0.0256142	0.374731	1
hsa04623 Cytosolic DNA-sensing pathway	0.0286855	0.374731	1
hsa04510 Focal adhesion	0.0317158	0.374731	1
hsa04725 Cholinergic synapse	0.0324073	0.374731	1
hsa04622 RIG-I-like receptor signaling pathway	0.0327321	0.374731	1
hsa04010 MAPK signaling pathway	0.0334581	0.374731	1
hsa04064 NF-kappa B signaling pathway	0.0392296	0.37506	1
hsa05222 Small cell lung cancer	0.0419636	0.37506	1
hsa05133 Pertussis	0.0434781	0.37506	1
hsa04621 NOD-like receptor signaling pathway	0.0436951	0.37506	1
hsa04141 Protein processing in endoplasmic reticulum	0.04465	0.37506	1
hsa04962 Vasopressin-regulated water reabsorption	0.0543964	0.420822	1
hsa05030 Cocaine addiction	0.0572852	0.420822	1
hsa04724 Glutamatergic synapse	0.0611095	0.420822	1
hsa05414 Dilated cardiomyopathy	0.0621522	0.420822	1
hsa05200 Pathways in cancer	0.0626223	0.420822	1
hsa05020 Prion diseases	0.0691947	0.447104	1
hsa05132 Salmonella infection	0.0795412	0.494923	1
hsa04066 HIF-1 signaling pathway	0.0859556	0.515734	1
hsa04350 TGF-beta signaling pathway	0.0976766	0.535534	1
hsa04976 Bile secretion	0.0989225	0.535534	1
hsa05140 Leishmaniasis	0.100892	0.535534	1
hsa04720 Long-term potentiation	0.103478	0.535534	1
hsa05145 Toxoplasmosis	0.105194	0.535534	1
hsa04742 Taste transduction	0.116524	0.565098	1
hsa05169 Epstein-Barr virus infection	0.117729	0.565098	1
hsa04630 Jak-STAT signaling pathway	0.121227	0.565724	1
hsa04660 T cell receptor signaling pathway	0.126489	0.568839	1
hsa05160 Hepatitis C	0.128965	0.568839	1
hsa04666 Fc gamma R-mediated phagocytosis	0.132477	0.568839	1
hsa05142 Chagas disease (American trypanosomiasis)	0.135438	0.568839	1
hsa04015 Rap1 signaling pathway	0.141834	0.581172	1
hsa05161 Hepatitis B	0.16242	0.60946	1
hsa05131 Shigellosis	0.163345	0.60946	1
hsa05217 Basal cell carcinoma	0.163606	0.60946	1
hsa04920 Adipocytokine signaling pathway	0.16554	0.60946	1
hsa04914 Progesterone-mediated oocyte maturation	0.167028	0.60946	1
hsa05031 Amphetamine addiction	0.170504	0.60946	1
hsa04722 Neurotrophin signaling pathway	0.174145	0.609508	1
hsa04728 Dopaminergic synapse	0.17995	0.611975	1
hsa05231 Choline metabolism in cancer	0.187795	0.611975	1
hsa04664 Fc epsilon RI signaling pathway	0.191357	0.611975	1
hsa04971 Gastric acid secretion	0.192249	0.611975	1
hsa05110 Vibrio cholerae infection	0.193064	0.611975	1
hsa04270 Vascular smooth muscle contraction	0.200047	0.622367	1
hsa04320 Dorso-ventral axis formation	0.216307	0.658826	1
hsa04916 Melanogenesis	0.219609	0.658826	1
hsa05203 Viral carcinogenesis	0.242456	0.713117	1
hsa05412 Arrhythmogenic right ventricular cardiomyopathy (ARVC)	0.246195	0.713117	1
hsa04662 B cell receptor signaling pathway	0.263827	0.715034	1
hsa05032 Morphine addiction	0.270975	0.715034	1
hsa05211 Renal cell carcinoma	0.272444	0.715034	1
hsa04960 Aldosterone-regulated sodium reabsorption	0.272648	0.715034	1
hsa05010 Alzheimer's disease	0.274363	0.715034	1
hsa05221 Acute myeloid leukemia	0.277988	0.715034	1
hsa04130 SNARE interactions in vesicular transport	0.279441	0.715034	1
hsa04921 Oxytocin signaling pathway	0.2833	0.715034	1
hsa04810 Regulation of actin cytoskeleton	0.285163	0.715034	1
hsa04670 Leukocyte transendothelial migration	0.293799	0.723964	1
hsa04360 Axon guidance	0.297343	0.723964	1
hsa04022 cGMP-PKG signaling pathway	0.301925	0.72462	1
hsa04512 ECM-receptor interaction	0.315725	0.734848	1
hsa04723 Retrograde endocannabinoid signaling	0.318217	0.734848	1
hsa04114 Oocyte meiosis	0.324133	0.734848	1
hsa04727 GABAergic synapse	0.324819	0.734848	1
hsa04080 Neuroactive ligand-receptor interaction	0.332338	0.734848	1
hsa04530 Tight junction	0.334474	0.734848	1
hsa05223 Non-small cell lung cancer	0.336805	0.734848	1
hsa05014 Amyotrophic lateral sclerosis (ALS)	0.390033	0.800417	1
hsa04068 FoxO signaling pathway	0.394417	0.800417	1
hsa04961 Endocrine and other factor-regulated calcium reabsorption	0.396609	0.800417	1
hsa04014 Ras signaling pathway	0.400843	0.800417	1
hsa05016 Huntington's disease	0.405343	0.800417	1
hsa04012 ErbB signaling pathway	0.409355	0.800417	1
hsa04612 Antigen processing and presentation	0.409713	0.800417	1
hsa05166 HTLV-I infection	0.418728	0.800417	1
hsa04932 Non-alcoholic fatty liver disease (NAFLD)	0.424486	0.800417	1
hsa03460 Fanconi anemia pathway	0.427199	0.800417	1
hsa04919 Thyroid hormone signaling pathway	0.432856	0.800417	1
hsa04071 Sphingolipid signaling pathway	0.443629	0.800417	1
hsa04152 AMPK signaling pathway	0.445082	0.800417	1
hsa04950 Maturity onset diabetes of the young	0.449922	0.800417	1
hsa05322 Systemic lupus erythematosus	0.451367	0.800417	1
hsa04610 Complement and coagulation cascades	0.453825	0.800417	1
hsa03013 RNA transport	0.455069	0.800417	1
hsa04917 Prolactin signaling pathway	0.457412	0.800417	1
hsa04614 Renin-angiotensin system	0.459813	0.800417	1
hsa05100 Bacterial invasion of epithelial cells	0.462146	0.800417	1
hsa04713 Circadian entrainment	0.474712	0.813791	1
hsa04062 Chemokine signaling pathway	0.486349	0.825319	1
hsa04940 Type I diabetes mellitus	0.498066	0.828464	1
hsa05146 Amoebiasis	0.502719	0.828464	1
hsa04390 Hippo signaling pathway	0.504126	0.828464	1
hsa04261 Adrenergic signaling in cardiomyocytes	0.507927	0.828464	1
hsa04922 Glucagon signaling pathway	0.531976	0.850757	1
hsa04310 Wnt signaling pathway	0.533895	0.850757	1
hsa04918 Thyroid hormone synthesis	0.545778	0.850757	1
hsa03320 PPAR signaling pathway	0.548188	0.850757	1
hsa03018 RNA degradation	0.553091	0.850757	1
hsa03440 Homologous recombination	0.562791	0.850757	1
hsa05321 Inflammatory bowel disease (IBD)	0.565933	0.850757	1
hsa05230 Central carbon metabolism in cancer	0.57254	0.850757	1
hsa05215 Prostate cancer	0.579395	0.850757	1
hsa05213 Endometrial cancer	0.582341	0.850757	1
hsa05416 Viral myocarditis	0.584661	0.850757	1
hsa04710 Circadian rhythm - mammal	0.585355	0.850757	1
hsa04024 cAMP signaling pathway	0.6068	0.850757	1
hsa04970 Salivary secretion	0.608488	0.850757	1
hsa05332 Graft-versus-host disease	0.609681	0.850757	1
hsa04913 Ovarian steroidogenesis	0.611478	0.850757	1
hsa04740 Olfactory transduction	0.612797	0.850757	1
hsa04140 Regulation of autophagy	0.61666	0.850757	1
hsa05216 Thyroid cancer	0.617812	0.850757	1
hsa04070 Phosphatidylinositol signaling system	0.628968	0.859078	1
hsa04540 Gap junction	0.637871	0.864213	1
hsa04115 p53 signaling pathway	0.652969	0.87759	1
hsa04151 PI3K-Akt signaling pathway	0.679056	0.905408	1
hsa04150 mTOR signaling pathway	0.698435	0.918474	1
hsa05214 Glioma	0.699789	0.918474	1
hsa04978 Mineral absorption	0.715582	0.93192	1
hsa05120 Epithelial cell signaling in Helicobacter pylori infection	0.740281	0.951323	1
hsa04930 Type II diabetes mellitus	0.741806	0.951323	1
hsa04730 Long-term depression	0.759206	0.955454	1
hsa05330 Allograft rejection	0.759548	0.955454	1
hsa04915 Estrogen signaling pathway	0.762088	0.955454	1
hsa04911 Insulin secretion	0.788821	0.965888	1
hsa04973 Carbohydrate digestion and absorption	0.79054	0.965888	1
hsa04910 Insulin signaling pathway	0.794013	0.965888	1
hsa04020 Calcium signaling pathway	0.7974	0.965888	1
hsa05130 Pathogenic Escherichia coli infection	0.808533	0.965888	1
hsa05218 Melanoma	0.810662	0.965888	1
hsa05219 Bladder cancer	0.813317	0.965888	1
hsa04650 Natural killer cell mediated cytotoxicity	0.816804	0.965888	1
hsa04912 GnRH signaling pathway	0.822155	0.965888	1
hsa05034 Alcoholism	0.828345	0.966402	1
hsa05152 Tuberculosis	0.835582	0.968123	1
hsa05150 Staphylococcus aureus infection	0.846364	0.973899	1
hsa05205 Proteoglycans in cancer	0.853621	0.974705	1
hsa05320 Autoimmune thyroid disease	0.858669	0.974705	1
hsa05210 Colorectal cancer	0.871332	0.982442	1
hsa05206 MicroRNAs in cancer	0.877407	0.982696	1
hsa04744 Phototransduction	0.886329	0.986115	1
hsa04110 Cell cycle	0.903144	0.990978	1
hsa04726 Serotonergic synapse	0.908141	0.990978	1
hsa05220 Chronic myeloid leukemia	0.909332	0.990978	1
hsa05310 Asthma	0.914295	0.990978	1
hsa04330 Notch signaling pathway	0.927963	0.997885	1
hsa05143 African trypanosomiasis	0.9331	0.997885	1
hsa04142 Lysosome	0.940172	0.997885	1
hsa05012 Parkinson's disease	0.951034	0.997885	1
hsa05212 Pancreatic cancer	0.952823	0.997885	1
hsa04370 VEGF signaling pathway	0.956306	0.997885	1
hsa04060 Cytokine-cytokine receptor interaction	0.971483	0.999861	1
hsa05144 Malaria	0.974863	0.999861	1
hsa04672 Intestinal immune network for IgA production	0.983355	0.999861	1
hsa05323 Rheumatoid arthritis	0.996128	0.999861	1
hsa05202 Transcriptional misregulation in cancer	0.999475	0.999861	1
hsa04972 Pancreatic secretion	0.999809	0.999861	1
hsa04122 Sulfur relay system	0.999861	0.999861	1

## Sheet: SPIA_int
Results of SPIA method with integrated information
	Pvalue	FDR	BH
hsa04024 cAMP signaling pathway	0.00189984	0.103482	0.275477
hsa05217 Basal cell carcinoma	0.00208637	0.103482	0.302524
hsa03460 Fanconi anemia pathway	0.00214101	0.103482	0.310446
hsa05032 Morphine addiction	0.00321866	0.116677	0.466706
hsa04130 SNARE interactions in vesicular transport	0.00458938	0.133092	0.665461
hsa04340 Hedgehog signaling pathway	0.0111627	0.269765	1
hsa04020 Calcium signaling pathway	0.0682934	1	1
hsa04360 Axon guidance	0.0734261	1	1
hsa05210 Colorectal cancer	0.0939002	1	1
hsa04912 GnRH signaling pathway	0.0984684	1	1
hsa04723 Retrograde endocannabinoid signaling	0.108561	1	1
hsa04261 Adrenergic signaling in cardiomyocytes	0.120516	1	1
hsa04914 Progesterone-mediated oocyte maturation	0.127682	1	1
hsa04727 GABAergic synapse	0.132126	1	1
hsa05221 Acute myeloid leukemia	0.179016	1	1
hsa05200 Pathways in cancer	0.180474	1	1
hsa04630 Jak-STAT signaling pathway	0.181233	1	1
hsa04920 Adipocytokine signaling pathway	0.194366	1	1
hsa05161 Hepatitis B	0.200966	1	1
hsa05231 Choline metabolism in cancer	0.22479	1	1
hsa04141 Protein processing in endoplasmic reticulum	0.226882	1	1
hsa04722 Neurotrophin signaling pathway	0.228304	1	1
hsa04210 Apoptosis	0.240364	1	1
hsa04060 Cytokine-cytokine receptor interaction	0.243182	1	1
hsa04510 Focal adhesion	0.245747	1	1
hsa04710 Circadian rhythm - mammal	0.246862	1	1
hsa04310 Wnt signaling pathway	0.265138	1	1
hsa05162 Measles	0.281256	1	1
hsa04725 Cholinergic synapse	0.285116	1	1
hsa04114 Oocyte meiosis	0.309999	1	1
hsa04270 Vascular smooth muscle contraction	0.313591	1	1
hsa04915 Estrogen signaling pathway	0.314089	1	1
hsa04115 p53 signaling pathway	0.31522	1	1
hsa05120 Epithelial cell signaling in Helicobacter pylori infection	0.35566	1	1
hsa05205 Proteoglycans in cancer	0.372237	1	1
hsa04932 Non-alcoholic fatty liver disease (NAFLD)	0.374392	1	1
hsa05160 Hepatitis C	0.37597	1	1
hsa04622 RIG-I-like receptor signaling pathway	0.386493	1	1
hsa05216 Thyroid cancer	0.400438	1	1
hsa05132 Salmonella infection	0.411325	1	1
hsa04724 Glutamatergic synapse	0.413403	1	1
hsa04713 Circadian entrainment	0.422622	1	1
hsa04010 MAPK signaling pathway	0.44873	1	1
hsa04110 Cell cycle	0.457307	1	1
hsa05031 Amphetamine addiction	0.45889	1	1
hsa04670 Leukocyte transendothelial migration	0.473476	1	1
hsa05020 Prion diseases	0.477932	1	1
hsa04620 Toll-like receptor signaling pathway	0.49782	1	1
hsa03440 Homologous recombination	0.502091	1	1
hsa05166 HTLV-I infection	0.504311	1	1
hsa05222 Small cell lung cancer	0.511322	1	1
hsa05412 Arrhythmogenic right ventricular cardiomyopathy (ARVC)	0.532758	1	1
hsa04062 Chemokine signaling pathway	0.541489	1	1
hsa04071 Sphingolipid signaling pathway	0.545927	1	1
hsa05321 Inflammatory bowel disease (IBD)	0.554833	1	1
hsa04917 Prolactin signaling pathway	0.556516	1	1
hsa04015 Rap1 signaling pathway	0.560038	1	1
hsa04623 Cytosolic DNA-sensing pathway	0.569563	1	1
hsa04916 Melanogenesis	0.570978	1	1
hsa04728 Dopaminergic synapse	0.582032	1	1
hsa04921 Oxytocin signaling pathway	0.585604	1	1
hsa04014 Ras signaling pathway	0.587219	1	1
hsa05164 Influenza A	0.587815	1	1
hsa05134 Legionellosis	0.589849	1	1
hsa05213 Endometrial cancer	0.590501	1	1
hsa04080 Neuroactive ligand-receptor interaction	0.591194	1	1
hsa04978 Mineral absorption	0.591194	1	1
hsa05152 Tuberculosis	0.60326	1	1
hsa04668 TNF signaling pathway	0.6158	1	1
hsa04012 ErbB signaling pathway	0.629224	1	1
hsa04140 Regulation of autophagy	0.632186	1	1
hsa04320 Dorso-ventral axis formation	0.632186	1	1
hsa05218 Melanoma	0.633686	1	1
hsa05414 Dilated cardiomyopathy	0.639985	1	1
hsa04390 Hippo signaling pathway	0.649215	1	1
hsa04950 Maturity onset diabetes of the young	0.659554	1	1
hsa05133 Pertussis	0.664198	1	1
hsa05215 Prostate cancer	0.66843	1	1
hsa04976 Bile secretion	0.67268	1	1
hsa04611 Platelet activation	0.679881	1	1
hsa04370 VEGF signaling pathway	0.700839	1	1
hsa05100 Bacterial invasion of epithelial cells	0.702054	1	1
hsa04621 NOD-like receptor signaling pathway	0.753226	1	1
hsa04911 Insulin secretion	0.760352	1	1
hsa04070 Phosphatidylinositol signaling system	0.764497	1	1
hsa04380 Osteoclast differentiation	0.766873	1	1
hsa04022 cGMP-PKG signaling pathway	0.766974	1	1
hsa04666 Fc gamma R-mediated phagocytosis	0.773235	1	1
hsa05140 Leishmaniasis	0.774896	1	1
hsa05014 Amyotrophic lateral sclerosis (ALS)	0.785127	1	1
hsa05211 Renal cell carcinoma	0.785257	1	1
hsa04664 Fc epsilon RI signaling pathway	0.799539	1	1
hsa04913 Ovarian steroidogenesis	0.805016	1	1
hsa05202 Transcriptional misregulation in cancer	0.813327	1	1
hsa05212 Pancreatic cancer	0.818454	1	1
hsa04660 T cell receptor signaling pathway	0.821407	1	1
hsa04918 Thyroid hormone synthesis	0.822262	1	1
hsa05169 Epstein-Barr virus infection	0.83156	1	1
hsa05034 Alcoholism	0.856038	1	1
hsa04930 Type II diabetes mellitus	0.860285	1	1
hsa04068 FoxO signaling pathway	0.864325	1	1
hsa05131 Shigellosis	0.871755	1	1
hsa04910 Insulin signaling pathway	0.877105	1	1
hsa04742 Taste transduction	0.900349	1	1
hsa04066 HIF-1 signaling pathway	0.911711	1	1
hsa05214 Glioma	0.913438	1	1
hsa04970 Salivary secretion	0.915835	1	1
hsa05220 Chronic myeloid leukemia	0.916279	1	1
hsa05168 Herpes simplex infection	0.916672	1	1
hsa05145 Toxoplasmosis	0.92708	1	1
hsa03018 RNA degradation	0.936817	1	1
hsa05203 Viral carcinogenesis	0.941917	1	1
hsa05142 Chagas disease (American trypanosomiasis)	0.943256	1	1
hsa04972 Pancreatic secretion	0.945406	1	1
hsa04720 Long-term potentiation	0.948079	1	1
hsa04650 Natural killer cell mediated cytotoxicity	0.954068	1	1
hsa04512 ECM-receptor interaction	0.965323	1	1
hsa04919 Thyroid hormone signaling pathway	0.966083	1	1
hsa04810 Regulation of actin cytoskeleton	0.974648	1	1
hsa04973 Carbohydrate digestion and absorption	0.975104	1	1
hsa05030 Cocaine addiction	0.975104	1	1
hsa04971 Gastric acid secretion	0.976252	1	1
hsa04064 NF-kappa B signaling pathway	0.978751	1	1
hsa04350 TGF-beta signaling pathway	0.980258	1	1
hsa04612 Antigen processing and presentation	0.982007	1	1
hsa04150 mTOR signaling pathway	0.983607	1	1
hsa04960 Aldosterone-regulated sodium reabsorption	0.98477	1	1
hsa05144 Malaria	0.98477	1	1
hsa05219 Bladder cancer	0.989438	1	1
hsa04662 B cell receptor signaling pathway	0.989508	1	1
hsa05130 Pathogenic Escherichia coli infection	0.995342	1	1
hsa04540 Gap junction	0.996427	1	1
hsa05206 MicroRNAs in cancer	0.997364	1	1
hsa04730 Long-term depression	0.998208	1	1
hsa05223 Non-small cell lung cancer	0.998466	1	1
hsa04151 PI3K-Akt signaling pathway	0.99861	1	1
hsa03013 RNA transport	0.999064	1	1
hsa04726 Serotonergic synapse	0.999676	1	1
hsa04152 AMPK signaling pathway	0.999731	1	1
hsa05322 Systemic lupus erythematosus	0.999842	1	1
hsa05010 Alzheimer's disease	0.999866	1	1
hsa04922 Glucagon signaling pathway	0.999962	1	1
hsa05146 Amoebiasis	0.999966	1	1
hsa04142 Lysosome	0.999996	1	1
hsa05016 Huntington's disease	1	1	1
